# Supplementary material for: Parallel G-quadruplexes recruit the HSV-1 transcription factor ICP4 to promote viral transcription in herpes virus-infected human cells
Source: Commun Biol. 2021 Apr 30;4:510. doi: 10.1038/s42003-021-02035-y (PMC8087788; doi:10.1038/s42003-021-02035-y)
Supplement: Supplementary file 3 — Supplementary Data 1 [file 42003_2021_2035_MOESM3_ESM.xlsx]

## Sheet: Figure 1 panel A
Wavelength	B-gp054a	B-BOM17	B-un2L2	B-myc	B-LTR-III	B-VEGF	B-LTR-IIIc	B-IE3
320	-11371.7	0	-4507.42	8053.91	8609.41	0	0	-142838
319.8	-12092.9	-65458	300.616	3803.25	9253.18	14970.4	61186	-140347
319.6	-11942.9	-30095	2106.01	2430.06	8577.75	11991.9	9431	-139334
319.4	-11594.1	-49175	5140.12	314.401	6950.47	17473.8	17280	-135748
319.2	-13299.8	-43023	1809.62	579.125	6594.12	12220.3	-6343	-130252
319	-15223.4	-51444	-89.2019	1006.53	7005.89	12082.9	11770	-131716
318.8	-16400.2	-39393	562.389	2045.06	6975.17	14618.5	28872	-132596
318.6	-16054.2	-33309	1345.13	1957.18	7971.27	12236.4	23695	-133019
318.4	-15195.8	-22152	-884.182	1638.71	8030.99	12585.8	15144	-132700
318.2	-14046.6	-17594	-1855.03	1976.41	7296	14281.8	15679	-131639
318	-13460.3	-17937	-1564.12	1886.89	7623.45	13424.4	12103	-130374
317.8	-14191	-9083	-1459.59	1438.07	7712.85	15445.2	14984	-129738
317.6	-14609.2	-5522	-1792.34	980.593	8182.86	15721.6	20036	-130220
317.4	-14446.8	-9132	-2051.65	714.778	8665.13	15500	20288	-130847
317.2	-14827.9	-8692	-1383.89	1038.89	8828.29	14001.4	22658	-130890
317	-14872.2	-9096	-932.047	802.214	8730.86	14003.8	24503	-131250
316.8	-15151.7	-16510	464.555	-11.6082	8976.23	14319.2	25519	-132005
316.6	-14540.3	-14490	-266.394	366.871	8743.11	13198.5	23763	-132592
316.4	-15185.2	-14149	323.081	368.462	8863.83	11755.9	24212	-132301
316.2	-15409.8	-13801	-312.551	264.905	8185.16	10732.6	25302	-132681
316	-15673.7	-13366	698.185	296.694	7983.5	11821.3	27944	-132129
315.8	-15890.1	-10926	1461.1	661.507	8104.46	11078	29747	-131037
315.6	-15589	-10938	2145.87	1520.86	8649.69	10343	31534	-130419
315.4	-15426	-14249	3090.67	1872.38	8752.82	9999.97	32912	-130284
315.2	-14963.4	-13684	2597.62	2144.35	8555.27	10298.7	36405	-130514
315	-14656.9	-13744	1908.17	3028.94	8345.88	11249.3	39357	-130800
314.8	-14544.4	-13588	2411.82	3678.87	8195.18	11970.7	41902	-129703
314.6	-14617.5	-11511	2632.68	4214.32	7436.1	12696.3	45602	-129372
314.4	-14713.5	-12981	3451.52	4459.75	7715.67	13954.1	50604	-129158
314.2	-14794.1	-11594	4363.09	4467.89	8401.03	14468.3	56350	-129452
314	-14776.9	-11470	3991.02	4162.26	8740.22	15263.5	57901	-129164
313.8	-14505.3	-7261	5421.49	3623.04	9354.42	14848.3	60175	-128768
313.6	-13887	-5689	5863.13	3370.36	9790.88	14092.2	61175	-128918
313.4	-13769.5	-3589	6930.72	3669.5	10671.1	14965.6	63823	-129026
313.2	-13376.5	-945	7059.68	3507.15	11152.8	15223.2	66113	-128179
313	-12924.4	1803	7688.72	3383.79	12089.7	15570	69677	-128142
312.8	-12331.7	2284	8428.76	3030.38	12314.3	15578.8	70732	-127669
312.6	-11985.3	4704	8883.74	3625.62	13453.5	16321.9	71765	-126996
312.4	-11553.6	6803	9761.85	3563.55	13696.8	17090	74316	-126873
312.2	-11053.8	8332	10556.4	2988.24	13588.5	17889.5	76052	-126537
312	-10337.8	13836	12500.7	3019.72	14193.8	17918.2	75649	-126697
311.8	-9801.86	18846	14560.1	3277.5	14752.7	18859.8	77374	-126528
311.6	-9113.99	22609	16714.8	3869.12	15930.8	19915.5	79756	-125582
311.4	-8290.1	24540	18384.5	3845.53	16454.1	20768.8	80227	-125192
311.2	-7312.98	28472	19076.9	3869.14	17124.3	21230.2	82831	-124420
311	-6006.69	33478	21741.4	3898.8	17640.6	22190.5	83909	-123811
310.8	-4951.69	37057	23526	3689.19	18118.1	22510.9	87527	-122915
310.6	-3736.38	39864	24704.3	3905.39	18419.4	22737.9	88154	-122702
310.4	-2623.91	46600	25718.4	4058.57	18924.3	23772.5	89899	-122619
310.2	-1021.06	51647	26189.1	4430.39	20134.8	24427.4	91164	-121653
310	630.742	56005	27602	4324.25	20976.1	24964.9	93434	-121074
309.8	2177.8	62664	29084.7	4206	22085	25379.7	94402	-121099
309.6	3920.96	69682	29258.7	4244.64	23453.8	26105.9	97545	-120586
309.4	5710.11	77734	30647	4792.94	24962.4	26919.3	98861	-120137
309.2	7660.98	84986	30289.2	4934.22	26306.4	27382.3	100209	-119561
309	9681.39	91049	30997.3	6154.9	28432.7	28532.4	103382	-119472
308.8	11473.4	99083	31948.9	6745.31	29569	29176.3	104721	-118625
308.6	13521	107598	34118.8	7322.6	31163	28885.4	104395	-118577
308.4	15554.2	115784	36956.8	7504.52	32094.3	30108.7	108946	-118676
308.2	17675.4	124819	39720.3	8130.79	34038.1	30759.3	111530	-118324
308	20163	135455	42278.5	8605.02	35510.2	31049.7	113963	-117643
307.8	22686.5	146686	45214.9	9244.53	37810.4	32299.6	117772	-117519
307.6	25220.4	156568	48771.1	8950.91	40844.8	32976.4	119483	-116964
307.4	28186.2	168192	51631.7	9458.88	42467	33293.7	119482	-116346
307.2	31072.7	180983	55343.1	9453.66	44641	34293.8	120403	-116164
307	34038.4	194549	59704.7	9332.36	46324.2	35589.3	122725	-115124
306.8	37085.9	207195	62120.8	10324.9	48090	36601.3	125490	-114821
306.6	40054.2	220679	66259.5	10537.9	49879.2	37345.6	127730	-113642
306.4	43148.8	235480	69909.1	11385	52356.6	37945.1	129739	-113003
306.2	46611.2	250302	73859.8	12238.2	55361.3	38706.6	131944	-111771
306	49622	268485	77072.1	13193.5	58519.3	39643.5	135024	-111006
305.8	53048.3	285789	78409	13475.3	61462.4	40260.1	138150	-110611
305.6	56683	301197	80588.1	13984.8	64627	40623.8	141373	-110251
305.4	60018.6	317296	84647.5	14151.8	67796.3	41149.8	144383	-109863
305.2	63664.8	334850	86542.6	14936.8	71634.9	41723.8	147134	-109031
305	67588.6	351325	89704	15674.9	75087.5	42709.8	151331	-108401
304.8	71285.8	369018	92571.6	16327.3	78096.8	43047.5	154360	-108019
304.6	74989	387963	95866.4	17033.8	81726	43606.1	158314	-106646
304.4	78823.1	405473	98377.2	17930.7	85880.3	44227.5	162340	-105480
304.2	82686.1	424544	100868	19193.3	90415.3	44615.8	165986	-104007
304	86788.8	444206	102174	19313.7	94822	45338.5	169884	-102265
303.8	90936	464709	104483	20515.6	99487.7	45871.1	174329	-100475
303.6	95041.7	485988	108162	20944.9	103809	46045.8	177276	-99444.1
303.4	99089.2	506828	110123	22136.6	107939	45997.5	182473	-98315.5
303.2	103128	527084	113239	22993.2	112197	47025.8	188110	-97139
303	107045	547234	115970	23939.3	115850	46925.5	194361	-95984.9
302.8	111286	568025	119257	25429.5	120464	47810.5	204364	-94514.3
302.6	115458	590419	124072	25804.5	124872	47526.8	208509	-93116.3
302.4	119682	611709	127187	27365	129903	47742.5	216069	-91003.1
302.2	123830	634262	129294	28481.8	135103	48772.1	223398	-89555.9
302	128045	657387	130198	29500.6	140265	48636.5	230912	-87412
301.8	132165	678934	132315	29549.5	144629	48645.5	238594	-85740
301.6	136383	699572	135327	29692.2	149501	49009.8	245558	-83779.6
301.4	140850	720088	139611	29815.2	154752	49390.5	254303	-81121
301.2	144933	742035	140623	30237.1	159963	50670.5	264277	-78473.6
301	148903	764315	141222	29972.6	163985	51549.5	275840	-76948.7
300.8	152930	787105	142279	29883.6	168871	52298.5	286056	-74812
300.6	156903	810455	143762	29880	173425	51898.8	296080	-72497.9
300.4	160872	833165	144349	29128.9	178190	52541.1	307992	-70190.8
300.2	164630	854355	145016	29356.5	182476	52755.1	317482	-67597.8
300	168352	875265	145717	28641.3	186396	52993.5	328357	-64831.7
299.8	171887	898735	147297	28679	190228	53380.8	339273	-62272.7
299.6	175475	921055	148620	28357.5	194014	52978.8	349800	-59377.6
299.4	178953	940865	149960	28133.1	197792	53386.5	363061	-56362.7
299.2	182344	962115	152299	28653.3	201636	54022.5	376084	-53280.1
299	185663	981965	153331	29116.5	205730	54614.5	391333	-50787.7
298.8	188837	1002305	154266	29916.4	209876	55169.5	406309	-48191
298.6	192211	1024745	155948	29939.9	213142	55109.1	420644	-45002.7
298.4	195263	1042125	155974	30731.1	217079	55694.1	433110	-41337.3
298.2	198264	1059915	155068	31302.4	221055	56342.1	449368	-37405.7
298	201262	1077395	154894	32526.8	225095	56530.8	462841	-34269.3
297.8	204120	1096145	154740	33535.7	228760	56841.1	478431	-30670.2
297.6	207049	1112225	154718	33713.6	232955	57611.8	493228	-27078.5
297.4	209591	1129715	155112	34688.2	237346	59014.8	510334	-23209.5
297.2	212209	1146945	154354	35171.2	241674	59922.8	526351	-19780.4
297	214559	1161775	153288	35744.1	244796	61198.8	543361	-15981.9
296.8	216865	1175295	153397	36194.1	249011	61434.5	559702	-11522.1
296.6	219216	1188425	152847	36650.6	251946	62996.8	577966	-7541.12
296.4	221207	1203185	151677	37081.6	255221	63920.8	596239	-3060.2
296.2	223004	1214835	151023	38144.1	258252	64676.8	613549	1351.18
296	224551	1225735	150032	37641.4	261229	65833.5	632875	5519.73
295.8	226250	1235285	150200	37797.1	264170	66964.1	650131	9614.78
295.6	227683	1245245	151817	38400.6	266644	67956.8	669522	14075.6
295.4	229150	1256605	153102	38618.8	269638	70370.1	690648	18405
295.2	230486	1265245	152747	39563.9	272796	72095.8	710554	22511.4
295	231874	1273895	151233	39528.9	275839	73789.8	730940	27242.5
294.8	232921	1280155	151978	39626.8	277971	75456.1	749308	32142.2
294.6	234029	1288785	152545	40048.1	280211	77380.5	769685	37520.9
294.4	234918	1295565	153448	40705.3	283440	79482.8	789622	41644.5
294.2	235716	1300525	152819	41199.6	286452	81322.5	810308	46612.3
294	236320	1303325	153398	43010.5	290169	83717.1	832204	51890.6
293.8	236866	1303995	155250	43765.6	292815	85805.8	852331	57521.4
293.6	237443	1303845	157454	44069.2	296608	88002.8	873989	63172.9
293.4	237991	1301135	159343	45450.3	299943	90147.5	895634	68416.9
293.2	238228	1301195	160311	45937.9	303069	92234.8	917323	74463.1
293	238912	1298695	161359	47484.2	306015	94829.8	939704	79991.4
292.8	238949	1297365	162325	49264.1	309261	97281.8	962691	85734.5
292.6	239048	1295205	164061	51394	311473	99443.5	982236	91601.8
292.4	239028	1290935	165740	53763.7	314615	102497	1003371	97320.1
292.2	238734	1286365	166865	56244.2	317637	105856	1025549	102581
292	238465	1280675	170300	58040.4	319680	108589	1047364	108291
291.8	237798	1274005	174709	60400.7	322103	111074	1068415	113682
291.6	237535	1268235	179359	62633.9	323849	114318	1090977	119330
291.4	236986	1260665	182056	63983.3	326031	117717	1111528	125179
291.2	236304	1251275	185085	66340.4	327930	121619	1135267	130600
291	235637	1243385	188714	68296	330116	125752	1155814	136582
290.8	235059	1233075	195515	70312.5	332259	129381	1177936	142322
290.6	234229	1221295	201687	73452.4	334490	132831	1197873	148137
290.4	233149	1211245	206536	75101.5	337350	137186	1221033	154038
290.2	232207	1198145	210992	77133.6	339833	141276	1242363	159495
290	230903	1186435	217501	79431.1	342804	145621	1262373	165926
289.8	229692	1174315	224146	80772.8	345429	149489	1281163	171266
289.6	228515	1160035	229782	81906.9	347701	153899	1302523	176849
289.4	227494	1144295	234437	83680.1	349386	158491	1322833	182216
289.2	226008	1126885	239885	85900.1	350999	162307	1344183	187927
289	224432	1112225	245493	88534.2	353265	167512	1364423	193841
288.8	222816	1096975	248952	90489.3	354528	172078	1384413	199617
288.6	221509	1081465	255051	93371.2	356017	177073	1404873	205896
288.4	220000	1064625	259420	96127	359168	182994	1425913	211937
288.2	218592	1047115	264028	99026.5	361260	187658	1443843	217340
288	217130	1031355	269714	101558	362319	193715	1463873	223303
287.8	215259	1011305	275564	104205	364062	199318	1482273	229021
287.6	213712	992765	282947	106691	364863	204420	1498413	235339
287.4	212134	976805	288828	109321	365776	210965	1518903	242313
287.2	210311	957445	296756	113089	367268	217518	1538473	248064
287	208641	939025	305061	115770	369256	223973	1557883	253647
286.8	206865	920165	315469	118562	370109	229840	1574623	259649
286.6	204929	901245	322264	122435	371740	236437	1591653	266105
286.4	203393	881995	328190	126286	373338	242932	1609343	272679
286.2	201811	862515	337032	130161	374952	250049	1626803	279215
286	200014	842445	345922	133470	375846	256732	1642623	285515
285.8	198711	821035	353741	135848	376352	264721	1659433	291912
285.6	196870	800155	361232	138796	376121	272796	1674323	297553
285.4	194880	778955	368827	142381	376781	281372	1690013	304136
285.2	193506	759205	378364	145353	376305	289985	1705443	310505
285	191763	736189	386003	147872	376510	299146	1719133	316702
284.8	189937	715455	394012	150007	376686	307644	1731333	322924
284.6	188232	694266	401846	153642	377610	317098	1745423	329203
284.4	186580	674237	412394	156133	378053	326224	1758713	335127
284.2	184919	653584	423566	158733	377630	335758	1771013	341113
284	183263	633011	435968	161024	377481	346428	1785413	346749
283.8	181434	611995	447850	163914	377648	356438	1797783	352846
283.6	179785	589581	460492	166989	377015	366458	1807963	358848
283.4	178181	570400	472240	170618	377113	377448	1819913	364669
283.2	176672	548584	486037	174591	378804	388875	1830603	371274
283	175066	527532	501350	177659	378723	399738	1840043	377908
282.8	173508	507027	517404	181772	379206	411598	1850193	384796
282.6	171925	485963	532681	186372	379712	423498	1858653	390351
282.4	170337	466400	550349	190754	379090	436472	1869173	396425
282.2	168507	446174	569152	194211	379214	449282	1876193	402194
282	167182	426570	587959	198549	378903	462172	1883493	408054
281.8	165630	407416	605952	202759	378767	475502	1890573	413402
281.6	164398	388287	623713	207282	378423	489935	1896763	418728
281.4	163144	368467	644485	212246	377838	504098	1903363	424024
281.2	161598	350309	663564	216788	375371	517708	1909093	429879
281	160093	331779	681247	221133	374512	531995	1912213	434955
280.8	158933	313718	701844	225751	373932	545995	1914433	440212
280.6	157587	294904	722989	231902	372206	561245	1917753	445143
280.4	156351	275594	746141	237779	370818	577438	1920643	449720
280.2	154876	257633	766835	244029	370011	593178	1921703	454049
280	153451	239003	786771	250770	369719	609512	1923773	459133
279.8	152167	221807	806060	258476	369342	625795	1926213	463732
279.6	151094	202797	829505	266063	368713	642632	1928443	468457
279.4	150178	185060	850808	274018	369272	660215	1929973	472925
279.2	149091	168607	874142	282323	369284	677772	1930183	476588
279	148074	150263	899499	290087	367145	695008	1928193	480155
278.8	147002	133205	926093	299216	366870	712812	1925993	483900
278.6	146212	117497	953221	308398	365282	730202	1923143	487632
278.4	144899	99420	980100	316153	365123	748762	1920883	490477
278.2	144076	86057	1007010	326319	365394	766962	1917493	494006
278	143392	70135	1033240	335828	365796	785535	1913003	497238
277.8	142661	54988	1060010	345626	367075	804215	1908623	499647
277.6	141990	40842	1085980	354030	366370	823565	1902423	502429
277.4	141176	25671	1115300	363268	366430	843048	1897793	505880
277.2	140160	10066	1142710	372530	366262	862415	1890963	508605
277	138968	-5088	1171170	381251	367966	882575	1885473	511717
276.8	137888	-19277	1199100	391110	369533	902465	1879843	513870
276.6	137307	-33674	1226890	400834	370331	922688	1873473	516471
276.4	136298	-45256	1252890	410976	370966	943202	1866703	518371
276.2	135607	-62387	1279870	421968	371208	964382	1856063	520235
276	135184	-74762	1308330	433304	372900	985672	1847333	522679
275.8	134916	-88345	1336630	444382	373214	1.00663e+06	1835933	524120
275.6	134342	-101208	1367150	457421	374082	1.02822e+06	1826313	526068
275.4	133931	-112349	1394940	470323	374069	1.04952e+06	1816043	527580
275.2	133185	-127878	1423370	482661	374004	1.07122e+06	1803033	527965
275	132842	-140248	1452210	495258	373835	1.09316e+06	1789663	528647
274.8	132335	-152454	1481920	508172	374909	1.11534e+06	1777213	530424
274.6	131907	-165103	1510920	519225	375693	1.13784e+06	1766083	531865
274.4	131261	-179902	1538390	531545	377130	1.15956e+06	1751233	532544
274.2	130996	-193840	1568590	543797	377936	1.18195e+06	1738493	533552
274	130469	-209419	1595570	554344	379548	1.20459e+06	1724753	533615
273.8	130047	-224479	1623350	567061	380744	1.22805e+06	1710283	533392
273.6	129309	-237247	1652950	578958	381069	1.25131e+06	1696953	533673
273.4	128751	-250512	1682000	590542	383807	1.27429e+06	1681973	534218
273.2	128060	-263168	1709840	601834	386280	1.2984e+06	1666943	534015
273	127219	-276521	1735900	612787	387426	1.32195e+06	1652633	533508
272.8	126618	-287825	1761330	623246	389855	1.34571e+06	1635803	533864
272.6	126276	-302835	1789700	635888	390507	1.36976e+06	1619083	532929
272.4	125336	-317153	1815140	647862	390307	1.39436e+06	1605673	531329
272.2	124656	-329948	1842070	659899	391182	1.41783e+06	1589093	530090
272	124006	-342845	1869320	672575	393047	1.44104e+06	1571803	528143
271.8	123045	-355704	1896270	687240	393694	1.4649e+06	1554443	526769
271.6	122311	-369464	1921670	701461	395511	1.48909e+06	1540143	524964
271.4	121127	-383614	1945760	713347	395632	1.51332e+06	1524023	522806
271.2	120113	-396540	1966350	726433	397534	1.53714e+06	1506613	521236
271	119302	-408834	1989160	740772	397807	1.56064e+06	1488783	518088
270.8	118231	-420871	2011980	752609	399058	1.58393e+06	1473773	515012
270.6	117097	-434839	2034700	765850	399488	1.60743e+06	1457173	511256
270.4	116041	-446784	2058500	778606	399944	1.63082e+06	1442013	508443
270.2	115055	-460044	2080820	790028	400706	1.65406e+06	1425403	504021
270	113835	-471201	2101620	803816	402933	1.67648e+06	1408723	499633
269.8	112731	-483336	2124650	818062	404378	1.69936e+06	1390223	495393
269.6	111705	-494295	2147970	831601	406153	1.72133e+06	1373303	491776
269.4	110628	-503996	2170250	842914	408640	1.74288e+06	1356763	486839
269.2	108763	-515811	2196420	857315	409251	1.76362e+06	1339773	481976
269	107664	-526346	2219810	872796	410076	1.7853e+06	1324723	476796
268.8	106553	-537469	2243680	887855	413286	1.80541e+06	1307563	471127
268.6	105363	-546421	2267820	905061	414324	1.82651e+06	1289623	465176
268.4	104069	-556970	2291390	919854	416168	1.84538e+06	1270213	459315
268.2	102649	-565787	2317190	934576	416235	1.86373e+06	1251663	454088
268	101190	-572617	2340330	949433	418492	1.88277e+06	1232323	448392
267.8	99695.1	-583608	2363510	964136	420094	1.90003e+06	1216353	442718
267.6	98456.5	-590299	2383780	976849	421850	1.91782e+06	1197754	436773
267.4	96841.2	-598648	2405300	990906	422955	1.93579e+06	1181598	429074
267.2	95551.8	-606372	2422140	1004880	424326	1.95164e+06	1162031	421995
267	94088.7	-612789	2442070	1019490	423946	1.96722e+06	1143030	414627
266.8	92498.1	-621194	2461660	1031560	423969	1.98286e+06	1122778	407205
266.6	90762.3	-627890	2479820	1044850	425076	1.99689e+06	1102295	399455
266.4	89204.8	-629844	2498940	1055290	424968	2.01083e+06	1081216	391767
266.2	87823.1	-634821	2516710	1066810	424674	2.02441e+06	1059553	384242
266	86427.2	-640607	2531460	1078210	424344	2.03662e+06	1039451	375253
265.8	84631.4	-644543	2541190	1088350	424170	2.04915e+06	1019820	367224
265.6	82894.9	-647913	2552620	1098410	422760	2.06018e+06	997157	359569
265.4	81197.2	-650678	2568400	1108070	421171	2.07077e+06	977675	351075
265.2	79691.7	-652929	2582150	1120540	419352	2.07947e+06	954127	341986
265	78018.4	-655209	2590310	1129940	419236	2.08794e+06	930774	333174
264.8	76498.5	-653837	2596330	1138410	418182	2.09478e+06	908566	323406
264.6	74952.8	-654020	2603070	1147130	416571	2.10093e+06	886342	313709
264.4	73370.1	-653354	2608620	1151330	413841	2.10615e+06	861047	303657
264.2	71953.6	-651410	2612370	1155470	409924	2.11107e+06	836700	294846
264	70282.9	-649437	2611760	1159120	409822	2.11504e+06	813833	284537
263.8	68873.8	-646393	2612890	1162300	406282	2.11684e+06	787507	274792
263.6	67350.3	-641839	2612460	1164640	403645	2.11894e+06	761966	264979
263.4	65652.9	-637407	2607500	1166150	400593	2.12002e+06	736794	254755
263.2	63939.2	-633879	2603720	1167520	396443	2.11982e+06	710910	243861
263	62598	-624807	2597910	1168280	391516	2.11918e+06	686081	234092
262.8	61035.1	-617390	2593320	1166130	386486	2.11718e+06	660984	224338
262.6	59641.3	-608859	2583880	1166110	381890	2.11434e+06	633796	213074
262.4	58156.2	-601462	2575760	1162980	375689	2.10978e+06	603802	202064
262.2	56511.1	-592029	2565670	1162310	369566	2.10413e+06	573973	192240
262	55144.1	-579602	2549400	1161280	364647	2.09782e+06	547685	181289
261.8	53645.6	-568958	2533460	1157820	357493	2.0898e+06	519480	170415
261.6	52177.4	-558636	2525430	1152940	349667	2.08034e+06	489469	159997
261.4	50730.1	-545277	2512730	1149530	341971	2.06899e+06	461218	148828
261.2	49267.5	-529111	2494160	1142820	334538	2.05685e+06	429598	137207
261	47920.8	-512725	2475930	1134070	327654	2.04525e+06	401067	126590
260.8	46878.8	-496546	2455580	1125030	318951	2.03098e+06	372079	115248
260.6	45226.9	-481690	2436720	1114980	310815	2.01599e+06	340821	103206
260.4	44163.8	-462997	2414910	1105210	302529	2.00004e+06	311296	92108.5
260.2	42938.1	-443035	2393020	1095500	296283	1.98283e+06	281014	80705.1
260	41922	-422854	2375040	1085460	289593	1.96463e+06	252142	69320.4
259.8	41004	-400495	2355770	1073700	281355	1.94428e+06	221206	58285.3
259.6	39994.5	-377662	2330250	1060770	274888	1.92342e+06	190737	47351
259.4	39011	-355086	2306930	1046480	266274	1.90084e+06	158016	35935.6
259.2	37901.2	-333318	2285060	1033870	257656	1.87752e+06	126201	24994.8
259	36899.7	-310896	2257200	1019750	249349	1.85262e+06	94825	12686.9
258.8	36091	-286669	2233450	1005680	240663	1.82714e+06	64855	1196.01
258.6	35227.3	-260117	2206730	992205	232635	1.80111e+06	34829	-10453.9
258.4	34345	-236490	2178060	977649	224778	1.77403e+06	608	-22365.4
258.2	33731.8	-212817	2149840	964986	215681	1.74567e+06	-30140	-34404
258	33011.2	-189295	2114800	950263	205896	1.71624e+06	-62325	-45100.7
257.8	32218.2	-161409	2085520	934003	194221	1.68528e+06	-94352	-55450
257.6	31551.9	-134179	2051590	918719	186023	1.65341e+06	-125824	-66395.9
257.4	30690.7	-108287	2014010	901355	175550	1.62034e+06	-156308	-77876.5
257.2	29962.8	-81634	1976030	882190	166406	1.58699e+06	-188949	-88796.1
257	29770.3	-53076	1939610	861711	159154	1.55202e+06	-220305	-99574.4
256.8	29452	-25638	1900030	842557	149366	1.51681e+06	-251303	-110401
256.6	29167.7	1077	1863430	823702	142514	1.48161e+06	-282666	-121104
256.4	28669.5	29152	1824250	803428	135312	1.44485e+06	-314460	-130636
256.2	28468.7	55059	1790020	782926	129091	1.40698e+06	-345253	-141518
256	28246.7	83177	1756780	764030	122141	1.36877e+06	-372218	-152427
255.8	27918.2	110701	1716720	740615	115193	1.32974e+06	-401665	-163271
255.6	27387.5	138383	1674760	717653	107377	1.2906e+06	-431620	-174188
255.4	27020.1	165205	1640600	693263	99462.3	1.25059e+06	-459997	-184719
255.2	26962.6	193372	1599660	668703	90751.3	1.21112e+06	-488907	-194743
255	26923.8	221247	1559280	645098	81369.9	1.1699e+06	-516434	-205370
254.8	26681.4	247801	1519190	619828	72147.7	1.12844e+06	-542082	-215225
254.6	26506.3	271074	1477980	595297	63132	1.08684e+06	-567659	-224773
254.4	26542.9	296808	1432380	570853	53198.4	1.04478e+06	-593698	-235193
254.2	26510.4	321179	1388280	545203	43515.2	1.00349e+06	-617222	-244506
254	26698.7	345444	1339540	522137	34774.6	962658	-640544	-254238
253.8	26789	371148	1294070	495249	26585.7	920465	-663813	-263177
253.6	26905.3	395873	1244440	470535	18669.9	877188	-684735	-273357
253.4	27269.6	420405	1194010	442758	8379.57	835298	-706106	-283711
253.2	27477.3	444820	1141010	415111	-111.46	793232	-725780	-292889
253	27692.7	470668	1092720	386979	-8792.75	750488	-744989	-301306
252.8	28064	491946	1039780	362209	-18684.8	708655	-763624	-309428
252.6	27907.1	512304	987981	337154	-26309.5	666202	-780454	-318350
252.4	27736.9	533318	933593	311281	-34049.6	623732	-797727	-327347
252.2	27629.5	557147	883956	287132	-41283.6	580648	-813257	-335279
252	27659	576166	829934	261024	-48423.9	538518	-828027	-344225
251.8	27755.9	595180	775599	232733	-56416.1	496742	-840407	-351934
251.6	28090.4	614416	725291	206173	-63436.7	455872	-850197	-360499
251.4	28247.8	632806	674879	178806	-70581.4	414808	-861627	-367834
251.2	28560.4	650784	621282	152831	-79701.7	374355	-872227	-375881
251	28795.3	667602	569754	128255	-87652.1	334173	-879657	-382176
250.8	28969.7	683517	519808	103154	-94671.6	294448	-886177	-389195
250.6	29040.1	698875	471681	77714.7	-101042	254869	-891927	-395680
250.4	29253.5	714317	422578	53871	-107973	215242	-899797	-401565
250.2	29290	727945	375234	30373.3	-113652	176248	-903967	-407256
250	29074	738839	328537	7131.04	-117051	138083	-907147	-413133
249.8	29260.4	752415	283705	-19019.5	-122537	100357	-911847	-418386
249.6	29325.1	763075	241651	-41800.5	-127695	63213.8	-911597	-423769
249.4	29412.7	774755	194506	-64831.5	-133690	26302.9	-910027	-429232
249.2	29348.8	784515	150329	-86926.1	-137689	-9542.33	-910337	-434003
249	29802.7	795985	109222	-106715	-142786	-43947.2	-909047	-437804
248.8	29889.9	804345	60380.4	-125947	-146727	-78391.9	-909537	-441591
248.6	29737.3	811345	16276.2	-144315	-150016	-111153	-906297	-445271
248.4	29831.7	817495	-27275.1	-163435	-153597	-144312	-902647	-448767
248.2	29745.1	823845	-68851.6	-183423	-158250	-175389	-894887	-452054
248	30060.7	827925	-110403	-201733	-162121	-205553	-889157	-455207
247.8	30037.9	829685	-149745	-219544	-164606	-235485	-882807	-457900
247.6	30240.4	832925	-190519	-236566	-167001	-263713	-877417	-460294
247.4	30214.4	834555	-234014	-252730	-170840	-291859	-868557	-462762
247.2	30329	837025	-272631	-268814	-174059	-319133	-861767	-464996
247	30292.7	837405	-309624	-284059	-178301	-344528	-850677	-467491
246.8	30174	838805	-344558	-297654	-180905	-368705	-840447	-468988
246.6	29850.9	841935	-379187	-312868	-183618	-393195	-829927	-470247
246.4	29848.7	841725	-410112	-324245	-187046	-415545	-818327	-471572
246.2	29941.1	837025	-439558	-336820	-188105	-437372	-805387	-471988
246	29460.2	834945	-470445	-348910	-188505	-458508	-792193	-472924
245.8	28912.7	834205	-498366	-361352	-191397	-478582	-780489	-474290
245.6	28505.7	829735	-527236	-371106	-192378	-497265	-766782	-475391
245.4	28219.9	826045	-556782	-380446	-193574	-516225	-752304	-475490
245.2	27992.6	820735	-583256	-389823	-194305	-533195	-736961	-476304
245	27777.7	816945	-606647	-398196	-195508	-549002	-718745	-475632
244.8	27343.4	811285	-630765	-406947	-194897	-563962	-701912	-474801
244.6	27101.9	805005	-653396	-414483	-195829	-577648	-685129	-474271
244.4	26508.8	799235	-675233	-423460	-196392	-590138	-667320	-473254
244.2	25940.6	791715	-695843	-431274	-196776	-601428	-649684	-473237
244	25338.5	783435	-713195	-437193	-197517	-611665	-631415	-471706
243.8	24699.9	777725	-734686	-442578	-197097	-621352	-613897	-470436
243.6	23995.2	770215	-755259	-445901	-197551	-629262	-595360	-468523
243.4	23587.2	760465	-770975	-450437	-198461	-638015	-576993	-467210
243.2	22928.4	753985	-783856	-453455	-198411	-644415	-556774	-466855
243	22669.5	745015	-795969	-456207	-199716	-650252	-538511	-464447
242.8	21753.6	733691	-806274	-458972	-198759	-656192	-519849	-461777
242.6	21067.8	725030	-816858	-460565	-197942	-660498	-500567	-459837
242.4	20232.4	716338	-823280	-460075	-197498	-664638	-481824	-457819
242.2	19375.5	708034	-831404	-460303	-196235	-667468	-460500	-454510
242	18930.3	698739	-840492	-461266	-195677	-669552	-438786	-452637
241.8	18213.2	687935	-847146	-461134	-195124	-671298	-419727	-450120
241.6	17467.9	678847	-854162	-459291	-193055	-671835	-401152	-447737
241.4	16933.3	670519	-857103	-457629	-191890	-670888	-381063	-444599
241.2	16158.3	659478	-858968	-455638	-191074	-669615	-362914	-441396
241	15227.4	648816	-860156	-454163	-188529	-667362	-340820	-437906
240.8	14508.3	637638	-859114	-453360	-187224	-665208	-320970	-434666
240.6	13496.4	626012	-860154	-449893	-186906	-661792	-300557	-432232
240.4	13142.8	615792	-858763	-446971	-185601	-657505	-279867	-429071
240.2	12225.7	605312	-855244	-443134	-185717	-653452	-261390	-425120
240	11654.1	594797	-852968	-438813	-184721	-648672	-240952	-422325
239.8	10997.6	582186	-853007	-433210	-183869	-643225	-220396	-418273
239.6	10330	568010	-847198	-427770	-182262	-636808	-199948	-414744
239.4	9534.23	558237	-840961	-424464	-181037	-629765	-178602	-410062
239.2	8752.11	545124	-833566	-419982	-179288	-623465	-160321	-406436
239	8044.69	535555	-826001	-415477	-177819	-616805	-140491	-401898
238.8	7200.66	524909	-818112	-410025	-175179	-609462	-122011	-398198
238.6	6353.68	514721	-810919	-403642	-172387	-600342	-102096	-393629
238.4	5363.13	503321	-801673	-397916	-171208	-591595	-81884	-389478
238.2	4754.46	493361	-794285	-391364	-168668	-583678	-64187	-384485
238	4063.03	484556	-784381	-385485	-166326	-574435	-47450	-380072
237.8	3345.43	475112	-773563	-378909	-164454	-565162	-32249	-375407
237.6	3295.55	467026	-759710	-372703	-162427	-555182	-14070	-371771
237.4	2777.44	455392	-745363	-366330	-161126	-545022	3059	-366867
237.2	2317.4	446164	-733477	-361617	-159301	-534122	17994	-361645
237	1930.78	436898	-718995	-355128	-156750	-522768	34590	-356584
236.8	924.602	429108	-705004	-348211	-155424	-513048	49582	-351814
236.6	157.601	419927	-691907	-340626	-154272	-501805	64628	-347968
236.4	-616.606	408204	-676219	-335252	-152719	-491168	78969	-343512
236.2	-1396.8	400255	-659693	-329503	-151191	-481158	90123	-338611
236	-1303.63	391098	-648057	-322883	-148787	-469445	106924	-334449
235.8	-1830.28	385370	-635614	-315976	-149235	-456592	124110	-329228
235.6	-2382.41	377326	-621011	-309474	-147384	-445328	139135	-324945
235.4	-2937.66	368624	-607550	-303343	-146060	-434728	153870	-320368
235.2	-3400.54	360513	-594217	-295872	-144720	-424325	164146	-316144
235	-3561.16	354247	-581860	-287559	-143239	-411872	179672	-311921
234.8	-3183.92	350930	-567861	-280043	-141830	-401572	190656	-306862
234.6	-2651.72	343754	-552607	-271726	-140326	-389362	201170	-301355
234.4	-2237.45	330166	-538036	-263038	-139237	-376675	214923	-295908
234.2	-1593.81	326465	-521986	-253775	-136091	-364432	227350	-291786
234	-879.042	316415	-504914	-244619	-134923	-353372	235057	-287353
233.8	-740.15	311893	-488548	-237057	-132724	-340072	253176	-282897
233.6	-504.462	311015	-469172	-228875	-129859	-326472	266051	-278292
233.4	-1182.59	312354	-451970	-220334	-127786	-313962	278939	-271987
233.2	-1254.8	305590	-436082	-213465	-125511	-304871	286910	-267963
233	-1160.7	304498	-419342	-205006	-122829	-294591	303742	-263276
232.8	-16.8002	296510	-402884	-197530	-120509	-282675	327352	-258812
232.6	1512.52	297476	-386765	-189933	-117716	-270038	348762	-253864
232.4	2709.25	295272	-370611	-183373	-114281	-258133	358588	-249080
232.2	3164.82	295802	-356646	-175749	-110526	-245367	371083	-246848
232	4791.42	303428	-344695	-169748	-107707	-232305	383784	-242977
231.8	6725.03	308189	-331267	-163193	-105043	-221398	400662	-237350
231.6	9376.95	316750	-318246	-156626	-101596	-209013	413317	-234388
231.4	11570.6	312031	-303704	-151910	-98173.4	-199773	434816	-228740
231.2	13395	323706	-289835	-144871	-93244.6	-191965	444191	-221542
231	15810.2	334765	-278572	-136904	-88568	-185429	467679	-216984
230.8	16603.8	355950	-259581	-132950	-82033.7	-175834	452864	-213563
230.6	16842.6	363057	-240426	-130158	-80557.2	-175470	444933	-200540
230.4	17467.3	378014	-215786	-125157	-82209	-172281	493902	-192682
230.2	18387.6	287129	-198538	-120200	-84179	-156967	548907	-193772
230	8580.29	303961	-176616	-103579	-74890.8	-161921	436937	-176500

## Sheet: Figure 1 panel B
	WB band intensity measurement
	Exp 1	Exp 2	% vs IE3 Exp1	% vs IE3 Exp2
un2L2	35072	46785	286.372	223.126
myc	34444	45015	281.244	214.684
VEGF	32641	43965	266.522	209.677
gp054a	9613	6573	29	31.3478
LTR-III	12391	15095	78	71.9907
BOM17	3612	14833	101	70.7411
LTR-IIIc	3345	4161	27.3128	22
IE3	12247	20968	100	100

## Sheet: Figure 1 panel C
Temperature (°C)	un2 + BSA (10x)	Temperature (°C)	un2	Temperature (°C)	un2 + ipICP4 (5x)	Temperature (°C)	un2 + ipICP4 (10x)
36.031	-0.0464669	36.031	-0.0431408	36.031	-0.0117591	36.125	-0.0145765
37.125	-0.0483148	37	-0.0451726	37	-0.0126988	37.125	-0.0151154
38.094	-0.0498289	38.094	-0.0473673	38.094	-0.0137714	38.187	-0.0159843
39.062	-0.0512237	39.062	-0.0486703	39.062	-0.0147955	39.187	-0.0171723
40.031	-0.0522114	40.031	-0.0495507	40.156	-0.016232	40.031	-0.0185414
41	-0.0529586	41	-0.0505808	41.125	-0.0174797	41.125	-0.0193079
42.094	-0.0537867	42.094	-0.0520155	42.219	-0.0189907	42.219	-0.0199072
43.062	-0.0542191	43.062	-0.0532668	43.062	-0.0199148	43.187	-0.0205162
44.031	-0.0547733	44.031	-0.0544573	44.156	-0.0213285	44.156	-0.0210485
45.125	-0.0555516	45.125	-0.0557297	45.125	-0.0225037	45.125	-0.0218464
46.094	-0.0563667	45.969	-0.0567455	46.094	-0.0234962	46.094	-0.0225199
47.062	-0.0572573	47.062	-0.0582846	47.187	-0.0250103	47.187	-0.0233587
48.156	-0.0585048	48.156	-0.0592417	48.031	-0.0263597	48.031	-0.0242066
49.125	-0.0596178	49	-0.0598626	49.125	-0.028605	49.125	-0.0255531
50.094	-0.0609454	50.094	-0.0617418	50.219	-0.0310615	50.094	-0.0266782
51.187	-0.0625977	51.187	-0.0641074	51.187	-0.0338361	51.187	-0.0281034
52.031	-0.0639657	52.156	-0.066589	52.156	-0.0370622	52.156	-0.0289636
53.125	-0.0662901	53.125	-0.0696177	53.125	-0.040839	53.125	-0.0295528
54.094	-0.0682265	54.094	-0.0723725	54.219	-0.0457997	54.094	-0.0294795
55.062	-0.0705469	55.062	-0.0752832	55.062	-0.0496668	55.062	-0.0277237
56.156	-0.0729414	56.156	-0.0782276	56.156	-0.0550037	56.156	-0.0246607
57	-0.0745118	57.125	-0.0800974	57.125	-0.0594502	57	-0.0207261
58	-0.0761832	58	-0.0816311	58.094	-0.0633114	58.094	-0.0160331
59.094	-0.0774442	59.094	-0.0841232	59.094	-0.0658323	59.094	-0.0112493
59.937	-0.0783791	60.062	-0.0864105	60.062	-0.0678283	60.156	-0.00799263
61.156	-0.0813521	61.031	-0.0894435	61.156	-0.0696521	61.156	-0.00685273
62	-0.0839993	62.125	-0.0942591	62.125	-0.0706852	62.25	-0.00860888
63.094	-0.087473	63.094	-0.097462	63.094	-0.0723104	63.094	-0.012124
64.187	-0.0907213	64.187	-0.100933	64.187	-0.0737905	64.187	-0.0161334
65.156	-0.092624	65.156	-0.102866	65.156	-0.0741902	65.281	-0.0188532
66	-0.0935287	66	-0.103549	66.125	-0.074517	66.125	-0.021432
66.969	-0.0939046	67.094	-0.1038	67.219	-0.0741248	67.219	-0.0236002
68.062	-0.0933871	68.062	-0.103802	68.187	-0.07304	68.187	-0.0251649
69.156	-0.0925143	69.156	-0.103454	69.156	-0.0724812	69.156	-0.0275194
70	-0.0926646	70	-0.104148	70.25	-0.0707726	70.125	-0.0297744
71.094	-0.0941529	71.094	-0.106856	71.219	-0.0677573	71.219	-0.0329834
72.062	-0.0952487	72.062	-0.107699	72.062	-0.0648424	72.062	-0.0370599
73.031	-0.0949527	73.031	-0.107082	73.156	-0.0603147	73.156	-0.0413876
74.125	-0.0934852	74	-0.104989	74.125	-0.055338	74.125	-0.0443804
75.094	-0.0911115	75.094	-0.101624	75.219	-0.051019	75.219	-0.0454095
76.062	-0.0889168	75.937	-0.098818	76.187	-0.0489683	76.187	-0.04505
77.156	-0.0874851	77.156	-0.0962256	77.156	-0.0490572	77.156	-0.0454331
78.125	-0.0861991	78.125	-0.0945264	78.25	-0.0512081	78.25	-0.0503644
79.094	-0.0862743	79.094	-0.0939368	79.219	-0.0531556	79.219	-0.055357
80.062	-0.0879413	80.062	-0.0952611	80.187	-0.0549339	80.187	-0.055357
81.062	-0.0891077	81.156	-0.0957052	81.156	-0.0570619	81.062	-0.058308
82.031	-0.0892555	82.125	-0.0953207	82.25	-0.0593196	82.25	-0.0583
83	-0.088781	83	-0.0959789	83.219	-0.0611459	83.219	-0.05829
84.219	-0.0909424	84.094	-0.0989534	84.094	-0.0631845	84.094	-0.06125
85.062	-0.0955861	85.062	-0.104643	85.187	-0.0675897	85.187	-0.06119
86.031	-0.103054	86.031	-0.113496	86.156	-0.0734673	86.156	-0.06118
87	-0.109785	87.125	-0.124632	87.125	-0.0788387	87.125	-0.117187
88.094	-0.116971	88.094	-0.135131	88.094	-0.0798387	88.094	-0.118187
89.062	-0.123707	89.062	-0.145942	89.062	-0.0799387	89.062	-0.118287

## Sheet: Figure 1 panel D
Wavelength	un2L2	un2L2 + ufICP4 10x	un2L2 + ufICP4 3x
320	0	0	0
319.8	-221076	-175686	121600
319.6	-14960.4	-25081.2	-2377.44
319.4	10730.4	-44484	-81999.4
319.2	5775.2	13825.2	-141153
319	880	4743.6	-131347
318.8	-59797.6	-2604.8	-100962
318.6	-73623.2	-11420.4	-118312
318.4	-99357.2	-53614.8	-98725
318.2	-125652	-65131.2	-88516.8
318	-146840	-46662	-81069.6
317.8	-121867	-34922	-80236.3
317.6	-121960	-29158.4	-95502.2
317.4	-131905	-16296	-97900.3
317.2	-131383	-17144.4	-105809
317	-123250	-21058.4	-113556
316.8	-112792	-27991.6	-106158
316.6	-115134	-23735.6	-94350.2
316.4	-127455	-10783.2	-115635
316.2	-135581	-9839.2	-124511
316	-127020	-21738.4	-122904
315.8	-129548	-18062.8	-112846
315.6	-131696	-15581.2	-110986
315.4	-134197	-16386.8	-102296
315.2	-127334	-20934	-96876
315	-130164	-9277.6	-99375.8
314.8	-139287	-6934	-106951
314.6	-134538	-1441.2	-124390
314.4	-138354	13000.4	-128113
314.2	-137999	14187.2	-128928
314	-142774	11816.8	-133530
313.8	-140368	24505.2	-133997
313.6	-134112	25068.8	-132131
313.4	-136999	33123.2	-141286
313.2	-152730	29032.4	-136569
313	-151151	23940.8	-131556
312.8	-151238	18737.6	-137923
312.6	-155320	24584.8	-133177
312.4	-152423	38996.4	-137518
312.2	-153330	43141.6	-133333
312	-145336	38093.2	-135570
311.8	-137140	35540	-131928
311.6	-130775	38640.4	-128847
311.4	-132636	37474.8	-119916
311.2	-139230	43592	-114626
311	-129944	36378.8	-117408
310.8	-128913	28403.2	-99823.7
310.6	-118360	26276.8	-89695.7
310.4	-117609	28635.6	-82971.4
310.2	-115770	28210	-64547
310	-110834	31438.4	-46808.6
309.8	-99215.6	38694.4	-48809.8
309.6	-94030.8	54461.6	-47794.6
309.4	-97801.6	63771.2	-29081.3
309.2	-97996	64035.6	-27638.9
309	-99640	68674	-36720.5
308.8	-83296.8	77886.8	-37919
308.6	-67380.8	74216.4	-34072.8
308.4	-53958.4	82034.8	-32704.8
308.2	-46274.4	66199.2	-24038.4
308	-38889.2	73467.2	-24481.4
307.8	-40630	93341.6	-10335.8
307.6	-28467.6	89530	-21865
307.4	-32762.8	87029.6	-13940.2
307.2	-37482.4	96494.4	-23104.8
307	-48369.6	104289	-26773.4
306.8	-42238.8	123010	-30705.1
306.6	-27754.8	123405	-40321.9
306.4	-24334.8	136236	-29042.4
306.2	-4720.4	145888	-38132.2
306	3148.8	153952	-35159
305.8	14674.4	173180	-35092.3
305.6	13108.8	167680	-31330.6
305.4	20258.4	168556	-37537
305.2	40394	169628	-40172.2
305	56288.8	170540	-38758.6
304.8	69153.6	174600	-33030.7
304.6	79955.6	177876	-17288.6
304.4	91026.2	174052	65.28
304.2	92237.3	168604	8096.16
304	108591	167368	29391.8
303.8	113655	168976	36025.9
303.6	130850	170736	32379.8
303.4	143394	176364	48241
303.2	149884	168772	58237.4
303	164594	168080	74268
302.8	169304	168492	109860
302.6	187920	173644	119115
302.4	192508	183800	137417
302.2	208690	197436	146551
302	233256	203868	155037
301.8	245746	224276	169161
301.6	259805	230432	192638
301.4	261233	240996	216497
301.2	278640	247428	213697
301	290728	258800	218478
300.8	314248	271212	220484
300.6	319052	268800	232896
300.4	317108	275064	243239
300.2	311046	280628	252026
300	307680	301860	253521
299.8	299378	302856	262977
299.6	295605	298732	256151
299.4	289512	313844	262389
299.2	281321	321944	278366
299	289513	334088	284732
298.8	309787	361188	273972
298.6	309527	351208	262622
298.4	325716	358640	274220
298.2	331989	376620	275741
298	322848	384632	279508
297.8	330965	380836	278265
297.6	333952	374596	281891
297.4	341056	383116	285010
297.2	344190	387144	286882
297	333617	380036	307477
296.8	339418	371036	304441
296.6	330809	374368	305939
296.4	331148	375908	296814
296.2	329138	375964	291022
296	328149	364916	282403
295.8	324422	351840	270143
295.6	332512	335964	264153
295.4	330078	338568	273362
295.2	332215	324336	285139
295	341022	322164	278351
294.8	346559	306764	277098
294.6	345685	316064	279380
294.4	337840	327984	271333
294.2	345412	329612	256281
294	352777	323908	263412
293.8	346532	311180	254295
293.6	351188	299392	254031
293.4	343656	299436	260176
293.2	341633	288968	246170
293	325446	285076	249771
292.8	323814	280856	243666
292.6	305694	267580	245630
292.4	303376	262012	234831
292.2	276014	253460	239560
292	255994	245732	251151
291.8	260737	234964	239585
291.6	256353	235840	232689
291.4	267296	243748	255236
291.2	279272	251836	265124
291	295708	258192	253704
290.8	302934	278516	260347
290.6	304471	277228	283593
290.4	319610	290008	293161
290.2	305256	309140	296353
290	317235	320272	312546
289.8	309941	320744	333178
289.6	317310	336340	343562
289.4	309548	338144	350141
289.2	307162	353952	358131
289	319948	351340	367030
288.8	328087	363132	364205
288.6	319373	377328	371312
288.4	332138	365888	371063
288.2	344465	354400	382046
288	366804	354788	382196
287.8	384807	354792	388933
287.6	406941	344560	370993
287.4	414431	349364	369298
287.2	431843	334360	378349
287	447434	325968	373830
286.8	445434	317604	393489
286.6	456155	316792	400262
286.4	472851	298892	404840
286.2	489211	283116	407953
286	495630	275152	411212
285.8	497049	264984	408563
285.6	510820	279172	423570
285.4	505700	280720	441222
285.2	503452	281324	444904
285	513728	281724	450263
284.8	525419	272932	447969
284.6	533819	262572	452040
284.4	531203	255528	444352
284.2	532019	249208	453253
284	555079	254996	440368
283.8	580579	267996	431075
283.6	594459	279916	455553
283.4	623519	303216	484479
283.2	636679	323928	495618
283	644419	347040	507573
282.8	647431	371700	515445
282.6	659519	380348	521712
282.4	670303	399792	523318
282.2	672299	430732	555888
282	681627	445020	585375
281.8	682699	448684	598392
281.6	707519	457888	602675
281.4	719459	454084	617787
281.2	746879	478220	647160
281	769455	473400	657019
280.8	786691	499220	666853
280.6	804055	497752	666176
280.4	844699	507704	686659
280.2	871987	520092	703046
280	893875	527064	707601
279.8	920347	527688	727051
279.6	944803	534052	742032
279.4	950899	546276	784920
279.2	973131	560228	824160
279	991407	578624	855220
278.8	1.01237e+06	589828	881040
278.6	1.03749e+06	611404	882720
278.4	1.06183e+06	639824	899088
278.2	1.08451e+06	672388	897878
278	1.12252e+06	710284	922065
277.8	1.14053e+06	731276	948432
277.6	1.1601e+06	763764	988310
277.4	1.18265e+06	779436	1.00929e+06
277.2	1.21359e+06	800704	1.02921e+06
277	1.25478e+06	812324	1.0404e+06
276.8	1.28571e+06	820160	1.06336e+06
276.6	1.31289e+06	837000	1.0881e+06
276.4	1.34181e+06	855232	1.10082e+06
276.2	1.38147e+06	881312	1.13015e+06
276	1.40119e+06	916924	1.16169e+06
275.8	1.42719e+06	962960	1.21513e+06
275.6	1.46637e+06	996672	1.25276e+06
275.4	1.50767e+06	1.03826e+06	1.28479e+06
275.2	1.54221e+06	1.07468e+06	1.32672e+06
275	1.57737e+06	1.10683e+06	1.34624e+06
274.8	1.61657e+06	1.13384e+06	1.38367e+06
274.6	1.65885e+06	1.1617e+06	1.43182e+06
274.4	1.68858e+06	1.18907e+06	1.46457e+06
274.2	1.72863e+06	1.2084e+06	1.50399e+06
274	1.77337e+06	1.2189e+06	1.53882e+06
273.8	1.82383e+06	1.24146e+06	1.57044e+06
273.6	1.87669e+06	1.26378e+06	1.59487e+06
273.4	1.92446e+06	1.28861e+06	1.63515e+06
273.2	1.96668e+06	1.32971e+06	1.67019e+06
273	2.01621e+06	1.33769e+06	1.68252e+06
272.8	2.06651e+06	1.37759e+06	1.71827e+06
272.6	2.1187e+06	1.39562e+06	1.74696e+06
272.4	2.17188e+06	1.42612e+06	1.78614e+06
272.2	2.21807e+06	1.44275e+06	1.80602e+06
272	2.26415e+06	1.48356e+06	1.8438e+06
271.8	2.31204e+06	1.53443e+06	1.90289e+06
271.6	2.33968e+06	1.55824e+06	1.94031e+06
271.4	2.37668e+06	1.57569e+06	1.98007e+06
271.2	2.42493e+06	1.62022e+06	2.00836e+06
271	2.46405e+06	1.64201e+06	2.03182e+06
270.8	2.50339e+06	1.67646e+06	2.06392e+06
270.6	2.53856e+06	1.71722e+06	2.09124e+06
270.4	2.58134e+06	1.74488e+06	2.12699e+06
270.2	2.61165e+06	1.76929e+06	2.16701e+06
270	2.64721e+06	1.81516e+06	2.22271e+06
269.8	2.67644e+06	1.82992e+06	2.26256e+06
269.6	2.7079e+06	1.86284e+06	2.30254e+06
269.4	2.75036e+06	1.8876e+06	2.33228e+06
269.2	2.78551e+06	1.90964e+06	2.36843e+06
269	2.82054e+06	1.9432e+06	2.38698e+06
268.8	2.83562e+06	1.97548e+06	2.41886e+06
268.6	2.86552e+06	2.01228e+06	2.44992e+06
268.4	2.89362e+06	2.04973e+06	2.47654e+06
268.2	2.91405e+06	2.08995e+06	2.51011e+06
268	2.94623e+06	2.13346e+06	2.55852e+06
267.8	2.99052e+06	2.17831e+06	2.61197e+06
267.6	3.03174e+06	2.20898e+06	2.64605e+06
267.4	3.06854e+06	2.24042e+06	2.69848e+06
267.2	3.0929e+06	2.28084e+06	2.73113e+06
267	3.12932e+06	2.2967e+06	2.7708e+06
266.8	3.16125e+06	2.31444e+06	2.79985e+06
266.6	3.19226e+06	2.32626e+06	2.82996e+06
266.4	3.22091e+06	2.35021e+06	2.85343e+06
266.2	3.25663e+06	2.37034e+06	2.87965e+06
266	3.29694e+06	2.39508e+06	2.91038e+06
265.8	3.34586e+06	2.41857e+06	2.93427e+06
265.6	3.38301e+06	2.43026e+06	2.97057e+06
265.4	3.41445e+06	2.4449e+06	2.99419e+06
265.2	3.44713e+06	2.4666e+06	3.00841e+06
265	3.49368e+06	2.48012e+06	3.01894e+06
264.8	3.5277e+06	2.5078e+06	3.04632e+06
264.6	3.55639e+06	2.52547e+06	3.05313e+06
264.4	3.56896e+06	2.538e+06	3.07801e+06
264.2	3.60112e+06	2.54178e+06	3.10616e+06
264	3.61883e+06	2.57176e+06	3.14089e+06
263.8	3.621e+06	2.57843e+06	3.16955e+06
263.6	3.63847e+06	2.56274e+06	3.17546e+06
263.4	3.65815e+06	2.56598e+06	3.18167e+06
263.2	3.66585e+06	2.58938e+06	3.18731e+06
263	3.66582e+06	2.59077e+06	3.19481e+06
262.8	3.67705e+06	2.60096e+06	3.19892e+06
262.6	3.69311e+06	2.58809e+06	3.19905e+06
262.4	3.69046e+06	2.57604e+06	3.20406e+06
262.2	3.69801e+06	2.57802e+06	3.20949e+06
262	3.6988e+06	2.57425e+06	3.2017e+06
261.8	3.69773e+06	2.54934e+06	3.19518e+06
261.6	3.67107e+06	2.56556e+06	3.17867e+06
261.4	3.67642e+06	2.55386e+06	3.17836e+06
261.2	3.65342e+06	2.55354e+06	3.1618e+06
261	3.63467e+06	2.54296e+06	3.14542e+06
260.8	3.62211e+06	2.53643e+06	3.13482e+06
260.6	3.61358e+06	2.51795e+06	3.12875e+06
260.4	3.58618e+06	2.50813e+06	3.13005e+06
260.2	3.56326e+06	2.4998e+06	3.11327e+06
260	3.55321e+06	2.48538e+06	3.11565e+06
259.8	3.52959e+06	2.46932e+06	3.1001e+06
259.6	3.49916e+06	2.46138e+06	3.08008e+06
259.4	3.47153e+06	2.43654e+06	3.07201e+06
259.2	3.44314e+06	2.41684e+06	3.02323e+06
259	3.41628e+06	2.38622e+06	3.00626e+06
258.8	3.38179e+06	2.36291e+06	2.95929e+06
258.6	3.35257e+06	2.33747e+06	2.93767e+06
258.4	3.32512e+06	2.31989e+06	2.91215e+06
258.2	3.29343e+06	2.29567e+06	2.85918e+06
258	3.26986e+06	2.26413e+06	2.83164e+06
257.8	3.25098e+06	2.2269e+06	2.79467e+06
257.6	3.20514e+06	2.19847e+06	2.76019e+06
257.4	3.17483e+06	2.16513e+06	2.71093e+06
257.2	3.14125e+06	2.12167e+06	2.67365e+06
257	3.10773e+06	2.08584e+06	2.62655e+06
256.8	3.06563e+06	2.05137e+06	2.58826e+06
256.6	3.01849e+06	2.00484e+06	2.5385e+06
256.4	2.98035e+06	1.96342e+06	2.51488e+06
256.2	2.94632e+06	1.91719e+06	2.46683e+06
256	2.90458e+06	1.89814e+06	2.41127e+06
255.8	2.85466e+06	1.84856e+06	2.35257e+06
255.6	2.81783e+06	1.79915e+06	2.29452e+06
255.4	2.77834e+06	1.74935e+06	2.23852e+06
255.2	2.73187e+06	1.71224e+06	2.18424e+06
255	2.68723e+06	1.6582e+06	2.11278e+06
254.8	2.64846e+06	1.60299e+06	2.06508e+06
254.6	2.59912e+06	1.54742e+06	2.02026e+06
254.4	2.52561e+06	1.49514e+06	1.96079e+06
254.2	2.48009e+06	1.44327e+06	1.8914e+06
254	2.41722e+06	1.38308e+06	1.82797e+06
253.8	2.35655e+06	1.3318e+06	1.76788e+06
253.6	2.29713e+06	1.28171e+06	1.69155e+06
253.4	2.22816e+06	1.2128e+06	1.62119e+06
253.2	2.14509e+06	1.15715e+06	1.54336e+06
253	2.09429e+06	1.09474e+06	1.47501e+06
252.8	2.03598e+06	1.03612e+06	1.41137e+06
252.6	1.95945e+06	960212	1.35899e+06
252.4	1.88777e+06	904928	1.28909e+06
252.2	1.82108e+06	846452	1.21372e+06
252	1.75025e+06	774792	1.16754e+06
251.8	1.67094e+06	713588	1.1007e+06
251.6	1.60127e+06	657844	1.04443e+06
251.4	1.53562e+06	578556	983020
251.2	1.47135e+06	513124	897585
251	1.40559e+06	440188	846316
250.8	1.35504e+06	368840	791438
250.6	1.29375e+06	310528	727593
250.4	1.23343e+06	241044	661825
250.2	1.15063e+06	167416	583022
250	1.09291e+06	97487.6	551494
249.8	1.02935e+06	41117.6	499072
249.6	964199	-20388.8	447701
249.4	897683	-82365.2	390197
249.2	830151	-135931	324794
249	775759	-191557	274329
248.8	715779	-254606	230947
248.6	657159	-311744	173597
248.4	601251	-363828	112927
248.2	547271	-416412	45999.8
248	495727	-464491	-8873.76
247.8	440016	-525440	-59081.3
247.6	393330	-570399	-95985.1
247.4	337966	-621508	-161789
247.2	282976	-659898	-206827
247	233678	-712308	-244668
246.8	169593	-763828	-281196
246.6	109109	-785588	-329362
246.4	60558.8	-822812	-384250
246.2	18679.6	-853908	-429432
246	-32425.6	-893240	-481925
245.8	-81667.6	-927832	-535892
245.6	-139636	-955108	-591485
245.4	-181185	-991160	-625445
245.2	-212409	-1.02019e+06	-652392
245	-229555	-1.05889e+06	-675879
244.8	-268994	-1.0909e+06	-695880
244.6	-309589	-1.12654e+06	-726831
244.4	-342013	-1.15159e+06	-760287
244.2	-369837	-1.18205e+06	-783456
244	-398573	-1.21612e+06	-819495
243.8	-424197	-1.24056e+06	-856484
243.6	-440241	-1.26938e+06	-879284
243.4	-446857	-1.30183e+06	-907090
243.2	-467357	-1.31705e+06	-933528
243	-478409	-1.3427e+06	-959084
242.8	-499077	-1.35601e+06	-965477
242.6	-513229	-1.37176e+06	-995132
242.4	-535077	-1.40322e+06	-1.02226e+06
242.2	-557037	-1.41198e+06	-1.04125e+06
242	-563877	-1.40996e+06	-1.03741e+06
241.8	-575145	-1.41811e+06	-1.06136e+06
241.6	-579785	-1.43998e+06	-1.07551e+06
241.4	-587981	-1.44402e+06	-1.08806e+06
241.2	-590961	-1.45672e+06	-1.09902e+06
241	-577405	-1.48087e+06	-1.10905e+06
240.8	-581797	-1.47338e+06	-1.13941e+06
240.6	-575189	-1.48475e+06	-1.17546e+06
240.4	-576245	-1.49664e+06	-1.18585e+06
240.2	-572433	-1.49296e+06	-1.18115e+06
240	-565521	-1.49367e+06	-1.16829e+06
239.8	-567349	-1.49581e+06	-1.17734e+06
239.6	-564993	-1.49974e+06	-1.16993e+06
239.4	-562957	-1.51987e+06	-1.16825e+06
239.2	-552021	-1.51638e+06	-1.15759e+06
239	-548993	-1.51701e+06	-1.14935e+06
238.8	-561945	-1.49808e+06	-1.16936e+06
238.6	-550953	-1.47772e+06	-1.1659e+06
238.4	-541745	-1.49148e+06	-1.17923e+06
238.2	-548029	-1.49234e+06	-1.17204e+06
238	-534857	-1.49926e+06	-1.18033e+06
237.8	-538705	-1.50082e+06	-1.18319e+06
237.6	-529729	-1.50704e+06	-1.18912e+06
237.4	-501589	-1.52769e+06	-1.19079e+06
237.2	-507117	-1.52671e+06	-1.18441e+06
237	-486661	-1.53044e+06	-1.19303e+06
236.8	-489837	-1.5209e+06	-1.19125e+06
236.6	-477725	-1.54339e+06	-1.19226e+06
236.4	-461217	-1.54977e+06	-1.18266e+06
236.2	-443309	-1.55324e+06	-1.19498e+06
236	-428533	-1.55881e+06	-1.21383e+06
235.8	-409373	-1.55426e+06	-1.22604e+06
235.6	-375557	-1.55447e+06	-1.24505e+06
235.4	-344809	-1.561e+06	-1.24806e+06
235.2	-323565	-1.55814e+06	-1.26244e+06
235	-287977	-1.55804e+06	-1.28022e+06
234.8	-267639	-1.55524e+06	-1.28829e+06
234.6	-237267	-1.55928e+06	-1.31146e+06
234.4	-233988	-1.56813e+06	-1.31862e+06
234.2	-210229	-1.56609e+06	-1.30377e+06
234	-187285	-1.56984e+06	-1.2882e+06
233.8	-158892	-1.5746e+06	-1.30356e+06
233.6	-129250	-1.573e+06	-1.32286e+06
233.4	-101680	-1.56792e+06	-1.33933e+06
233.2	-77815.2	-1.57625e+06	-1.31733e+06
233	-41998.8	-1.57494e+06	-1.29966e+06
232.8	-14796.8	-1.60674e+06	-1.29697e+06
232.6	-7836.4	-1.60264e+06	-1.3047e+06
232.4	-15909.2	-1.59652e+06	-1.30836e+06
232.2	-7460.8	-1.62659e+06	-1.29446e+06
232	-4097.2	-1.6522e+06	-1.28533e+06
231.8	-26508.4	-1.69259e+06	-1.28851e+06
231.6	-72998.8	-1.70539e+06	-1.22148e+06
231.4	-113396	-1.72834e+06	-1.11699e+06
231.2	-139588	-1.801e+06	-1.04359e+06
231	-186511	-1.8319e+06	-1.0697e+06
230.8	-160902	-1.86006e+06	-1.07536e+06
230.6	-84403.2	-1.87173e+06	-1.08855e+06
230.4	-47310.4	-1.84435e+06	-1.22696e+06
230.2	-216299	-1.8582e+06	-1.32258e+06
230	-220824	-1.86184e+06	-1.38901e+06

## Sheet: Figure 3 panel C
Wavelength	146532	146532 ufICP4 (10x)	146574-78	146574-78 ufICP4 (10x)	146666	146666 ufICP4 (10x)	146947	146947 + ufICP4 (10x)
320	0	0	0	0	0	0	0	0
319.8	-240326	77334	-62579.8	-14348.7	9281.65	-77.35	158854	26635.5
319.6	-201020	125401	-36809.7	-29182.5	3316.6	24983.2	75192	100796
319.4	-122884	96200.2	-39508	-18567.1	11133.1	15098.5	90205.2	101184
319.2	-119572	65148	-28297.5	-3174.78	-4545.95	-1789.25	70044	101666
319	-153028	71926.5	-42879.3	9208.75	-12589.1	-3797.8	56772	87000
318.8	-182361	61820.2	-46596.5	16461.6	-22949.4	-8314.7	75660	77601
318.6	-185952	80463	-51851.6	12615	-24261.6	-6930.05	103614	78571.5
318.4	-204511	80000.2	-58333.3	1913.01	-29581.4	-7439.2	118777	73877.2
318.2	-227093	82575.8	-52430.1	4969.25	-33890.5	-4550.05	122508	77220
318	-228174	82555.5	-51414.9	7521.67	-36836.8	-6553.5	162080	69993.8
317.8	-220429	80679	-48358.1	10789.2	-33006.2	-2219.35	159893	74691
317.6	-221773	80516.2	-44850.5	13388.8	-34248.2	-2026.4	170125	63111
317.4	-230666	80100.8	-38494.2	14755.5	-39365.7	1990.7	164524	57308.2
317.2	-229547	75567.8	-32997.5	12532.2	-42292.4	-583.1	155250	47980.5
317	-225321	70257.8	-30086.8	13196.3	-43130.7	-2651.15	147382	40179.8
316.8	-223264	61308.8	-25403.3	13667.8	-46341.6	-1015.75	151019	36471.8
316.6	-229172	55155	-16893.4	18046.1	-48657.7	-2034.05	149623	29697.8
316.4	-229501	55350.8	-9600.31	24142.9	-51464.8	-925.65	147912	30701.2
316.2	-218951	53458.5	-12088	22003.1	-51263.6	-1121.15	142547	28816.5
316	-219093	49550.2	-14069.4	20568.6	-50272.2	-2062.95	141832	20982.8
315.8	-224149	46466.2	-16807.9	23028.8	-51026.7	-2402.95	140729	20348.2
315.6	-224942	45871.5	-13693.6	19024	-50736.8	-2238.9	141426	20198.2
315.4	-225099	43062	-17882.3	20441.1	-51168.1	-3121.2	139433	20838
315.2	-226840	39490.5	-18884.4	18810.7	-51692.5	-4039.2	132089	19055.2
315	-222954	39900.8	-21436.5	21519.3	-51717.8	-4272.95	126368	17492.2
314.8	-219407	38505	-20491.8	23967.9	-52446.9	-4287.4	123928	19354.5
314.6	-221645	34910.2	-19592.2	24081.7	-52833.3	-4936.8	126342	20244.8
314.4	-214014	34978.5	-13714.1	23736.9	-52995.4	-5267.45	126050	21633.8
314.2	-212444	32804.2	-16428.1	24479.2	-52196.2	-6037.55	118639	20296.5
314	-213494	33150.8	-16253.8	23446.9	-52739	-6699.7	126442	17400.8
313.8	-208337	26963.2	-11396.4	23660.7	-52911.5	-6691.2	120096	15000
313.6	-210977	26119.5	-6708.4	21278.3	-53247.3	-7711.2	116531	14790
313.4	-208944	25482	-1284.42	21631.7	-52282.4	-7112.8	116407	17582.2
313.2	-208750	26428.5	-1181.53	21245.5	-52167.4	-7059.25	104574	16824
313	-206044	26988	2364.34	21231.4	-51327.9	-6691.2	102445	16110
312.8	-200951	23760	5931.12	21078.4	-50557.4	-6913.9	101315	16357.5
312.6	-198963	22737	7593.98	21149.2	-51364.7	-7716.3	97641.6	16327.5
312.4	-194121	20739	14240.1	21558.7	-49942.2	-7306.6	88975.2	16766.2
312.2	-196718	23327.2	7385.53	24722.9	-49631.7	-7814.9	85477.2	14085
312	-194187	24438	6955.06	25070.3	-48962.4	-8267.95	79356	15367.5
311.8	-191922	24565.5	8513.63	24951.4	-48245.9	-7831.05	78216	15427.5
311.6	-189511	25114.5	15332.9	26000.6	-47168.4	-8668.3	72228	15735
311.4	-184992	28701.8	14074.2	24508.4	-46676.2	-7686.55	74916	19062
311.2	-191758	30311.2	17705.9	22386.2	-46987.8	-7164.65	67308	20484
311	-191304	34768.5	28093	22825.2	-46616.4	-6399.65	71052	24569.2
310.8	-187554	39347.2	29890.6	25827.8	-44647.6	-4661.4	68640	28123.5
310.6	-183942	42801.8	29367.2	28018.7	-42586.8	-3504.55	72648	29385.8
310.4	-180318	45481.5	40370.5	33086.6	-39436.9	-2550.85	73200	30315
310.2	-173204	48531.8	38319.1	33752.9	-38305.3	-2120.75	78924	31510.5
310	-167308	50318.2	45513.4	33507.7	-34235.5	-263.5	78000	35746.5
309.8	-161875	52767	54945.5	37068.2	-29730.9	781.15	76212	36417
309.6	-156000	56278.5	57578.3	38855.9	-29180.1	1387.2	81600	33582.8
309.4	-149587	60532.5	65862.8	42421.2	-26735.2	2337.5	84579.6	32727.8
309.2	-147026	61565.2	63203.1	44309.9	-24522.6	4145.45	85291.2	28450.5
309	-139873	67049.2	62005.5	44617.6	-21749.9	6852.7	83256	34879.5
308.8	-133819	68802.8	58428	46926.1	-19834.1	7861.65	82884	34986
308.6	-126580	74298.8	59811.6	51321.3	-16472.6	9296.45	87700.8	38741.2
308.4	-124363	76509.8	61285.2	55247.2	-14369.2	11017.7	85006.8	39225.8
308.2	-119130	80141.2	54860.5	58394.4	-12078.4	12359.9	93804	41214.8
308	-109847	83397	49490.9	60442.9	-10743.3	14706.7	93753.6	44304.8
307.8	-102817	91304.2	46914.9	66336.2	-7767.1	18468	104677	47423.2
307.6	-93228.2	97918.5	45920.6	70332.8	-4289.5	19531.3	107441	49548.8
307.4	-90049.6	106403	47979.2	72602	-2431.1	21664.8	117182	53316
307.2	-80889.8	110814	52061.3	74658.2	598	23412.4	119088	55143.8
307	-67266.9	121774	56324.6	78821	4578.15	26095.8	124337	59592.8
306.8	-59625.2	129296	48313.5	81842.6	8871.1	27544.2	126132	58849.5
306.6	-47840	137108	61913.4	82500.8	14480.6	29375.1	131318	61329.8
306.4	-44611.9	144080	74214.4	86521.4	16324.8	31933.6	137410	64356.8
306.2	-36252.6	152240	82895.1	91099.4	19806.6	34787.9	146920	66666
306	-21629.2	161577	100017	95829.8	24760.8	38016.2	159248	71581.5
305.8	-12694.8	170455	109748	100915	28069.2	40735.4	162650	74757
305.6	-5430.3	182262	121399	104427	31874.4	43555.7	162053	80821.5
305.4	763.6	191725	133864	109722	35575	46790.8	166405	83071.5
305.2	13004.2	194947	141926	113264	39766.7	49112.2	174864	87834
305	27458.6	205982	151442	118464	42182	51894.2	179597	91770.8
304.8	42790.3	218482	158891	121844	48157.2	55413.2	182698	99537
304.6	57684	227188	166447	125431	52068	59112.4	183116	106240
304.4	78178.2	238124	169409	133266	57083.2	62344.1	192430	111947
304.2	88987	249588	170196	141697	58890.3	65450	199922	118769
304	105353	258598	167588	146629	62500.3	68079.9	208772	123448
303.8	116012	269382	168648	152428	65751.7	70739.6	221747	133643
303.6	128184	279566	171048	155597	69201.8	73824.2	227423	141172
303.4	143215	291638	176610	161462	73995.1	76804.3	236669	149204
303.2	161317	306976	175205	167391	76828.6	80575.8	239542	154786
303	183920	319220	178986	171188	80078.9	83995.3	244411	161077
302.8	194964	327535	177797	176487	82507	86392.3	251399	163798
302.6	207030	337675	187653	180606	85159.1	89352	257747	168726
302.4	220637	345370	192752	186090	87855.9	91265.3	270910	170545
302.2	236121	360330	199639	190681	89963	94947.6	280124	174389
302	258391	366996	205216	194655	93705.4	98286.3	286237	178426
301.8	271461	378534	214372	200113	96251	101479	286998	184600
301.6	289343	393478	231602	206196	99713.5	104333	288659	190114
301.4	303996	404411	243359	215509	101717	107758	294403	190924
301.2	318491	416865	256195	222147	103456	110850	299495	192331
301	340604	433017	268859	228196	107451	114085	306224	198134
300.8	360602	443904	275365	233861	110838	116576	310064	202604
300.6	376848	455554	283990	240244	112328	118284	314314	203497
300.4	392958	463209	290826	247387	114878	120629	316128	203870
300.2	405582	479966	301475	252694	116412	123538	321695	208138
300	427496	492666	306898	258718	119412	126843	326148	213054
299.8	446146	504779	317151	263346	122180	129774	324408	216026
299.6	465022	516807	326124	271432	124153	132729	332274	221926
299.4	486827	533755	337935	275503	127640	136166	343762	229111
299.2	502336	546886	349235	286529	131251	139470	346303	230999
299	523802	556432	357061	293860	135278	141505	352788	230597
298.8	540080	565080	367053	302533	138169	143287	351401	231058
298.6	554272	578261	380405	309960	141547	145648	358681	231698
298.4	576454	586411	394578	317059	144228	148403	360725	233846
298.2	597464	596693	402004	319843	148844	150958	365621	237828
298	617516	605220	409105	328075	153224	152939	369270	236590
297.8	641696	617167	425150	334543	157387	155838	371660	237183
297.6	660678	632524	435567	342463	158777	158887	374628	240742
297.4	679964	645872	442345	352463	164042	162594	377194	247747
297.2	698057	661444	451625	358322	166992	166130	385024	251234
297	717409	672688	461380	366368	170594	168200	390029	256667
296.8	732287	685781	461981	374092	173526	170559	396768	255287
296.6	752405	702306	468429	383111	178294	173484	401447	259371
296.4	771481	712136	476032	388500	182032	174242	409802	258812
296.2	796299	723478	486629	398092	186606	177118	414449	260741
296	821204	734884	486211	403640	191468	180530	422575	262477
295.8	833590	750188	494000	409735	196462	182530	426234	261321
295.6	849047	760128	499059	413187	200322	184400	431440	260343
295.4	864640	771097	514053	422000	205801	186308	432409	258922
295.2	884094	784787	524957	431536	211261	190253	433488	259390
295	912916	797068	536674	442024	218120	193322	439919	261181
294.8	927097	809332	552325	446323	224581	197868	445993	262306
294.6	946549	822484	565500	455085	229201	203135	449682	267058
294.4	966045	834496	575962	461881	233969	206657	453734	268762
294.2	985118	843762	580314	469368	239942	210001	463801	268720
294	1.00697e+06	856161	590212	477808	247365	214318	460802	268130
293.8	1.02387e+06	870409	599424	486214	252194	218251	463402	270458
293.6	1.0391e+06	881516	610479	492534	257284	222476	462023	275666
293.4	1.05055e+06	895795	627295	501594	262277	227778	465016	280505
293.2	1.07805e+06	910259	638260	507229	267769	231807	463700	288441
293	1.09868e+06	926775	647731	517707	273390	237069	463430	291589
292.8	1.12204e+06	940633	654753	526905	282407	242491	464100	299229
292.6	1.13504e+06	955089	659180	536877	287934	247254	472530	301718
292.4	1.151e+06	967170	670601	547896	292071	250449	478913	301646
292.2	1.1614e+06	978856	673943	559381	295403	254807	480686	303824
292	1.18513e+06	995570	675997	566941	302813	259790	480810	306729
291.8	1.19958e+06	1.00922e+06	688917	578007	309389	264581	478084	311005
291.6	1.21314e+06	1.01938e+06	703275	583947	315584	269726	477913	314239
291.4	1.23416e+06	1.02947e+06	715547	590926	321094	275379	481320	318899
291.2	1.24782e+06	1.04142e+06	727852	599832	325760	281597	486064	318729
291	1.26368e+06	1.0489e+06	733111	604077	329253	286234	486088	323585
290.8	1.2734e+06	1.06142e+06	738601	611119	334833	291218	494621	322750
290.6	1.28562e+06	1.07195e+06	746863	618037	339002	296326	501534	326816
290.4	1.29789e+06	1.08605e+06	745839	624517	345871	300939	497880	327838
290.2	1.30212e+06	1.09836e+06	746567	629575	349385	306781	484265	330875
290	1.31634e+06	1.10445e+06	753946	636493	355178	311155	484866	329322
289.8	1.32122e+06	1117968	748922	643381	359006	315364	478418	333830
289.6	1.3364e+06	1.12834e+06	760672	644857	363730	320232	469141	335285
289.4	1.34696e+06	1139919	763261	649375	367905	324363	469310	337084
289.2	1.36038e+06	1.1549e+06	763501	649399	373689	329210	462317	340179
289	1365671	1.16651e+06	767811	648235	377938	334697	454805	345592
288.8	1.37105e+06	1.17238e+06	767252	647893	382461	339217	454313	344864
288.6	1.37753e+06	1.17938e+06	763360	647845	385873	343210	454631	347035
288.4	1.39147e+06	1.18912e+06	768422	646663	390703	348536	447653	347068
288.2	1.39523e+06	1.20232e+06	764817	650629	395638	353634	447676	352919
288	1.39935e+06	1.20608e+06	774306	655309	399766	358385	444218	357924
287.8	1.40378e+06	1212834	783486	654889	403269	363814	436157	362704
287.6	1.40642e+06	1224048	787556	658627	407545	368334	438583	364730
287.4	1.40875e+06	1229364	786226	659587	411753	372127	428348	362794
287.2	1.40626e+06	1233693	791964	660169	416215	376241	417468	355192
287	1.40662e+06	1.23296e+06	788594	659179	420363	379204	416864	351544
286.8	1.41223e+06	1.23937e+06	796270	661693	425554	383402	408802	357680
286.6	1.41905e+06	1.24131e+06	799376	658069	433019	387857	410087	354712
286.4	1.42353e+06	1.24233e+06	791269	653863	439052	391906	408670	356439
286.2	1.41946e+06	1.24926e+06	796392	653761	444771	395254	405842	356401
286	1.42539e+06	1.25624e+06	800500	653263	450238	399802	396470	356786
285.8	1.42792e+06	1.25795e+06	801895	650935	455913	404428	399761	358156
285.6	1.42284e+06	1.26322e+06	814698	653671	458753	409590	396984	357501
285.4	1.42241e+06	1263093	808428	653083	464915	413973	395998	354655
285.2	1.42932e+06	1.26639e+06	816198	649699	472933	417874	393318	347762
285	1.42717e+06	1.26197e+06	815455	646441	480109	421304	389338	343425
284.8	1.4295e+06	1264560	805533	642943	487463	426896	384406	338445
284.6	1.43566e+06	1.25993e+06	795626	640579	494735	431577	382322	335538
284.4	1.4281e+06	1.25517e+06	796899	637693	502331	437376	380212	331817
284.2	1.42752e+06	1.25561e+06	793332	635785	510889	445136	371846	326057
284	1.42123e+06	1.25909e+06	793393	632347	517827	451812	372038	321045
283.8	1.41834e+06	1.26409e+06	785408	629209	527238	459246	361631	318418
283.6	1.4213e+06	1.26133e+06	780181	627733	536532	466923	359256	316770
283.4	1.42327e+06	1.261e+06	774353	624829	547286	474692	353915	315953
283.2	1.42777e+06	1260630	771411	621385	558270	484479	350138	316660
283	1433314	1260333	769888	616717	570459	492929	343728	314113
282.8	1.42827e+06	1.26525e+06	765743	613093	583380	502682	336854	315342
282.6	1.43168e+06	1.26992e+06	768770	609901	594238	511257	332720	313906
282.4	1.43175e+06	1.27381e+06	763445	608941	606770	520492	332191	313364
282.2	1427288	1.27796e+06	772619	609655	620187	532643	338692	309868
282	1.42972e+06	1.28214e+06	776953	605764	634953	545212	331586	308066
281.8	1.432e+06	1287108	789868	603172	649898	557133	332083	310792
281.6	1.43437e+06	1.29024e+06	797379	601869	666619	570969	330776	311488
281.4	1.43362e+06	1.2945e+06	796979	603475	683398	583278	333838	311696
281.2	1.44927e+06	1297455	794474	603850	702661	596374	339986	312391
281	1.45949e+06	1.30115e+06	785351	602596	723143	611346	346434	306453
280.8	1.47075e+06	1.30964e+06	776755	600465	743292	625289	347236	308034
280.6	1.47272e+06	1.31612e+06	780492	600050	759681	640088	347356	305260
280.4	1484190	1.32259e+06	789638	602659	778727	654858	344164	307169
280.2	1.49486e+06	1.33017e+06	781121	602562	800673	672466	349763	313154
280	1.50547e+06	1.33935e+06	777737	599802	823648	689414	349495	318315
279.8	1.50939e+06	1.34348e+06	775599	597484	845000	705666	352134	321319
279.6	1.52086e+06	1.35428e+06	769230	593701	865963	724960	357947	328894
279.4	1.54296e+06	1.367e+06	763111	594960	888604	744867	362231	335841
279.2	1546566	1.37775e+06	759375	595780	910905	762124	366916	337238
279	1.5628e+06	1.39147e+06	755676	593071	934342	780843	365885	343414
278.8	1.5766e+06	1.40492e+06	754247	593519	960333	799405	372613	348238
278.6	1.5872e+06	1.41828e+06	760921	594031	983808	818094	372156	357304
278.4	1.5983e+06	1.43632e+06	752315	588721	1.00982e+06	838244	361490	363865
278.2	1.62375e+06	1.45238e+06	759309	589729	1.03488e+06	859649	368160	376234
278	1.65391e+06	1.46782e+06	762307	591064	1.06293e+06	879283	388884	384967
277.8	1674400	1.49116e+06	768004	590658	1.09037e+06	902147	397470	401506
277.6	1.69516e+06	1.51383e+06	768399	589248	1.11817e+06	925043	399898	414160
277.4	1.71521e+06	1.53463e+06	760625	596155	1.14542e+06	946960	419365	425668
277.2	1.7364e+06	1.55798e+06	757443	596454	1.17336e+06	969831	426380	440327
277	1.75903e+06	1.57569e+06	768887	600223	1.20163e+06	991529	440522	453228
276.8	1.79173e+06	1.60041e+06	773296	608095	1.23151e+06	1.01411e+06	457898	462346
276.6	1.81824e+06	1.6227e+06	787932	616009	1.26044e+06	1.03616e+06	471926	477648
276.4	1.8462e+06	1.64852e+06	800382	625099	1.29052e+06	1.05934e+06	487288	487682
276.2	1.87522e+06	1.67334e+06	812940	632905	1.3206e+06	1.08177e+06	512537	504848
276	1.90809e+06	1.70163e+06	832295	638617	1.34718e+06	1.10661e+06	526501	522733
275.8	1.94368e+06	1.73567e+06	840576	644659	1.37735e+06	1.12995e+06	541741	535193
275.6	1.97152e+06	1.76061e+06	840760	653635	1.40689e+06	1.15228e+06	558696	545704
275.4	2.00318e+06	1.78612e+06	859038	661195	1.43733e+06	1.17488e+06	583720	559687
275.2	2.04699e+06	1.8169e+06	875267	669517	1.47111e+06	1.19755e+06	604030	579442
275	2.08596e+06	1.84161e+06	881664	677845	1.50315e+06	1.22142e+06	642126	595806
274.8	2.13616e+06	1.87546e+06	896112	688195	1.53544e+06	1.24579e+06	663350	614822
274.6	2.17875e+06	1.9034e+06	902908	696541	1.56845e+06	1.26937e+06	691858	629618
274.4	2.22391e+06	1.93791e+06	909164	708901	1.59716e+06	1.29305e+06	713362	646818
274.2	2.27206e+06	1.97263e+06	921125	721033	1.62904e+06	1.31736e+06	735644	660866
274	2.32703e+06	2.00303e+06	929331	733951	1.66244e+06	1.34289e+06	758164	677174
273.8	2.37638e+06	2.03585e+06	935972	752095	1.69301e+06	1.36729e+06	793841	692526
273.6	2.42856e+06	2.07389e+06	946778	766669	1.72409e+06	1.39202e+06	822736	707501
273.4	2.47912e+06	2.10282e+06	963853	781375	1.75769e+06	1.41562e+06	852265	719713
273.2	2.53923e+06	2.14072e+06	987527	794989	1.79094e+06	1.44116e+06	883811	738110
273	2.58678e+06	2.17228e+06	998901	802963	1.82258e+06	1.46662e+06	918450	755763
272.8	2.64604e+06	2.20823e+06	1.01297e+06	816259	1.85501e+06	1.49217e+06	953970	775068
272.6	2.70065e+06	2.24584e+06	1.03799e+06	832987	1.88833e+06	1.51749e+06	989332	792848
272.4	2.75412e+06	2.28237e+06	1.06681e+06	845281	1.92229e+06	1.54293e+06	1.02073e+06	812280
272.2	2.8163e+06	2.32046e+06	1.08195e+06	856189	1.95464e+06	1.56949e+06	1.05593e+06	832299
272	2.87317e+06	2.35587e+06	1.09644e+06	871477	1.98872e+06	1.59419e+06	1098942	856801
271.8	2.93703e+06	2.39253e+06	1.10427e+06	883723	2.02424e+06	1.61979e+06	1131924	875012
271.6	2.99786e+06	2.4287e+06	1.11768e+06	899527	2.05941e+06	1.64606e+06	1.16769e+06	895920
271.4	3.05935e+06	2.47056e+06	1.1422e+06	917263	2.09515e+06	1.67142e+06	1.1976e+06	910048
271.2	3.12318e+06	2.5134e+06	1.1586e+06	934309	2.12956e+06	1.69787e+06	1.23839e+06	931637
271	3.18459e+06	2.55471e+06	1.17468e+06	949285	2.16492e+06	1.72377e+06	1.27983e+06	952252
270.8	3.25173e+06	2.59753e+06	1.19814e+06	964561	2.20139e+06	1.75044e+06	1.32463e+06	973416
270.6	3.31652e+06	2.63634e+06	1.2151e+06	981859	2.23547e+06	1.77698e+06	1.36905e+06	991992
270.4	3.38474e+06	2.67777e+06	1.2349e+06	1.00134e+06	2.2729e+06	1.80377e+06	1.41611e+06	1016508
270.2	3.4608e+06	2.71807e+06	1.25701e+06	1.01618e+06	2.31141e+06	1.83084e+06	1466502	1032828
270	3.54135e+06	2.75535e+06	1.28071e+06	1.03203e+06	2.34825e+06	1.85677e+06	1.50062e+06	1.05774e+06
269.8	3.61073e+06	2.79653e+06	1.28808e+06	1.05493e+06	2.38675e+06	1.88226e+06	1.54265e+06	1078830
269.6	3.67882e+06	2.8408e+06	1.3205e+06	1.07323e+06	2.42318e+06	1.90884e+06	1.58635e+06	1.10405e+06
269.4	3.74988e+06	2.88721e+06	1.34706e+06	1.08895e+06	2.4606e+06	1.93551e+06	1629726	1129248
269.2	3.82539e+06	2.93175e+06	1.36482e+06	1.10497e+06	2.49908e+06	1.96304e+06	1669854	1.15504e+06
269	3.89599e+06	2.97808e+06	1.37489e+06	1.11966e+06	2.53761e+06	1.99001e+06	1.7132e+06	1.17816e+06
268.8	3.95526e+06	3.0212e+06	1.40129e+06	1.13795e+06	2.57263e+06	2.01557e+06	1.75502e+06	1208475
268.6	4.02264e+06	3.06181e+06	1.4238e+06	1.15552e+06	2.60672e+06	2.04239e+06	1.8e+06	1.2319e+06
268.4	4.08712e+06	3.09819e+06	1.4321e+06	1.1741e+06	2.64531e+06	2.068e+06	1.85309e+06	1.26023e+06
268.2	4.15625e+06	3.13928e+06	1.4378e+06	1.18699e+06	2.68318e+06	2.09441e+06	1.89116e+06	1.28889e+06
268	4.21895e+06	3.18286e+06	1.45826e+06	1.20208e+06	2.71795e+06	2.11898e+06	1929012	1.31459e+06
267.8	4.28691e+06	3.2265e+06	1.4718e+06	1.21961e+06	2.75342e+06	2.14459e+06	1.97338e+06	1.34406e+06
267.6	4.35534e+06	3.26628e+06	1.48828e+06	1.23224e+06	2.78873e+06	2.17041e+06	2.01324e+06	1.37598e+06
267.4	4.41733e+06	3.30149e+06	1.48942e+06	1.24677e+06	2.82249e+06	2.19502e+06	2.05791e+06	1402524
267.2	4.46713e+06	3.34307e+06	1.50745e+06	1.26104e+06	2.85447e+06	2.21859e+06	2.09734e+06	1.42811e+06
267	4.52805e+06	3.37949e+06	1.52144e+06	1.27299e+06	2.88763e+06	2.24333e+06	2138502	1.45332e+06
266.8	4.57398e+06	3.41079e+06	1.53996e+06	1.28626e+06	2.9193e+06	2.2651e+06	2174748	1481586
266.6	4.62616e+06	3.44774e+06	1.55402e+06	1.30085e+06	2.95105e+06	2.28872e+06	2.20875e+06	1508868
266.4	4.68105e+06	3.48534e+06	1.56698e+06	1.31168e+06	2.98105e+06	2.31048e+06	2.24636e+06	1.53496e+06
266.2	4.739e+06	3.51375e+06	1.59122e+06	1.32321e+06	3.01156e+06	2.33189e+06	2.29264e+06	1558470
266	4.77429e+06	3.545e+06	1.60987e+06	1.33586e+06	3.03964e+06	2.35184e+06	2.32722e+06	1.57703e+06
265.8	4.81238e+06	3.57422e+06	1.62646e+06	1.34716e+06	3.06537e+06	2.37217e+06	2.35436e+06	1600845
265.6	4.85296e+06	3.60134e+06	1.66641e+06	1.3577e+06	3.0909e+06	2.39033e+06	2.38653e+06	1623990
265.4	4.89044e+06	3.62712e+06	1.67265e+06	1.37154e+06	3.11634e+06	2.4072e+06	2.42531e+06	1644525
265.2	4.92792e+06	3.64974e+06	1.68608e+06	1.37887e+06	3.13946e+06	2.42319e+06	2.44735e+06	1.66415e+06
265	4.95384e+06	3.66723e+06	1.7064e+06	1.38864e+06	3.15791e+06	2.43799e+06	2483238	1677615
264.8	4.98264e+06	3.69141e+06	1.73081e+06	1.39814e+06	3.17969e+06	2.45323e+06	2510772	1.69787e+06
264.6	4.99671e+06	3.70315e+06	1.7438e+06	1.4012e+06	3.19624e+06	2.4658e+06	2532576	1719300
264.4	5.01787e+06	3.72013e+06	1.74244e+06	1.40761e+06	3.2119e+06	2.47765e+06	2559864	1.73791e+06
264.2	5.01923e+06	3.73481e+06	1.75143e+06	1.41127e+06	3.22701e+06	2.48926e+06	2580276	1.75439e+06
264	5.02469e+06	3.7428e+06	1.76413e+06	1.41348e+06	3.23864e+06	2.49967e+06	2593848	1.76956e+06
263.8	5.0273e+06	3.74403e+06	1.75949e+06	1.41852e+06	3.25272e+06	2.50654e+06	2613456	1.77932e+06
263.6	5.01761e+06	3.74439e+06	1.76415e+06	1.42273e+06	3.2605e+06	2.51254e+06	2627400	1789410
263.4	5.027e+06	3.7409e+06	1.75644e+06	1.42312e+06	3.27133e+06	2.51765e+06	2647776	1.80032e+06
263.2	5.02723e+06	3.73429e+06	1.76769e+06	1.41912e+06	3.27522e+06	2.52176e+06	2655372	1.81217e+06
263	5.0111e+06	3.72351e+06	1.76065e+06	1.41425e+06	3.27721e+06	2.52594e+06	2680500	1811115
262.8	4.99422e+06	3.71237e+06	1.75776e+06	1.41317e+06	3.27699e+06	2.52737e+06	2678568	1815510
262.6	4.96086e+06	3.69634e+06	1.74399e+06	1.40471e+06	3.27593e+06	2.52664e+06	2684424	1.81609e+06
262.4	4.93471e+06	3.68145e+06	1.7278e+06	1.39763e+06	3.27344e+06	2.52462e+06	2689128	1.81448e+06
262.2	4.90088e+06	3.66575e+06	1.72515e+06	1.39208e+06	3.26882e+06	2.52317e+06	2695044	1.81481e+06
262	4.85621e+06	3.63975e+06	1.71805e+06	1.38283e+06	3.26218e+06	2.51935e+06	2692164	1.81792e+06
261.8	4.8093e+06	3.61557e+06	1.71868e+06	1.37059e+06	3.25221e+06	2.51344e+06	2691732	1.81702e+06
261.6	4.75709e+06	3.58602e+06	1.70672e+06	1.35476e+06	3.24108e+06	2.50695e+06	2690640	1812900
261.4	4.70011e+06	3.55344e+06	1.68698e+06	1.34231e+06	3.22847e+06	2.49897e+06	2678256	1810155
261.2	4.64795e+06	3.5219e+06	1.6713e+06	1.32606e+06	3.21533e+06	2.48975e+06	2677704	1806495
261	4.5831e+06	3.48025e+06	1.6553e+06	1.30766e+06	3.19977e+06	2.47737e+06	2668704	1.79602e+06
260.8	4.53178e+06	3.44102e+06	1.64164e+06	1.29394e+06	3.1836e+06	2.46422e+06	2656944	1.78885e+06
260.6	4.46016e+06	3.39818e+06	1.62374e+06	1.27491e+06	3.16419e+06	2.45073e+06	2634240	1.77925e+06
260.4	4.37782e+06	3.35229e+06	1.58889e+06	1.25347e+06	3.14107e+06	2.4367e+06	2608392	1.76999e+06
260.2	4.29643e+06	3.30932e+06	1.56103e+06	1.23789e+06	3.11688e+06	2.42081e+06	2591052	1760145
260	4.21563e+06	3.25814e+06	1.54152e+06	1.22237e+06	3.09305e+06	2.40292e+06	2569200	1.74475e+06
259.8	4.13034e+06	3.20955e+06	1.51774e+06	1.20033e+06	3.06428e+06	2.3841e+06	2522820	1725735
259.6	4.0436e+06	3.15692e+06	1.49103e+06	1.17884e+06	3.03594e+06	2.36527e+06	2488872	1715730
259.4	3.96041e+06	3.10329e+06	1.46098e+06	1.15535e+06	3.00406e+06	2.34368e+06	2.45964e+06	1699590
259.2	3.86794e+06	3.04542e+06	1.42848e+06	1.12761e+06	2.97256e+06	2.32187e+06	2.43017e+06	1689165
259	3.7782e+06	2.98413e+06	1.39797e+06	1.10445e+06	2.94071e+06	2.29767e+06	2.40407e+06	1672140
258.8	3.67973e+06	2.92125e+06	1.35336e+06	1.08084e+06	2.90667e+06	2.27219e+06	2.36787e+06	1.65302e+06
258.6	3.58264e+06	2.85756e+06	1.32193e+06	1.05574e+06	2.87279e+06	2.24558e+06	2.33188e+06	1633695
258.4	3.48588e+06	2.79455e+06	1.29018e+06	1.02626e+06	2.8373e+06	2.21646e+06	2.28978e+06	1.61116e+06
258.2	3.37815e+06	2.72558e+06	1.25739e+06	1.00034e+06	2.79758e+06	2.18805e+06	2.2477e+06	1591155
258	3.26052e+06	2.65779e+06	1.24071e+06	972679	2.75515e+06	2.15772e+06	2.19652e+06	1.57351e+06
257.8	3.1436e+06	2.58936e+06	1.22394e+06	940879	2.71253e+06	2.12626e+06	2.1519e+06	1.55159e+06
257.6	3.0256e+06	2.52036e+06	1.19041e+06	905023	2.66819e+06	2.09362e+06	2.10594e+06	1529925
257.4	2.91772e+06	2.4492e+06	1.17124e+06	870727	2.62432e+06	2.0608e+06	2061672	1.50832e+06
257.2	2.79437e+06	2.37231e+06	1.13499e+06	836185	2.57534e+06	2.0247e+06	2.01402e+06	1.48287e+06
257	2.6746e+06	2.29698e+06	1.11076e+06	802483	2.52649e+06	1.98895e+06	1.95979e+06	1456041
256.8	2.55026e+06	2.21709e+06	1.08661e+06	767089	2.47486e+06	1.95098e+06	1.90568e+06	1.42932e+06
256.6	2.42938e+06	2.13723e+06	1.05484e+06	730015	2.42229e+06	1.91289e+06	1.84307e+06	1.40215e+06
256.4	2.29908e+06	2.05311e+06	1.01107e+06	694027	2.36923e+06	1.87236e+06	1.77952e+06	1378185
256.2	2.16783e+06	1.97278e+06	971711	654493	2.31221e+06	1.83082e+06	1.70514e+06	1.34695e+06
256	2.03339e+06	1.89197e+06	942722	616411	2.25265e+06	1.78835e+06	1.64533e+06	1.32097e+06
255.8	1.90617e+06	1.80075e+06	900657	577287	2.19508e+06	1.74345e+06	1.57906e+06	1290363
255.6	1.77092e+06	1.71119e+06	859513	536683	2.13497e+06	1.69918e+06	1.50388e+06	1.25926e+06
255.4	1.63149e+06	1.62435e+06	822021	499315	2.07379e+06	1.65269e+06	1.43918e+06	1.22501e+06
255.2	1.48867e+06	1.54023e+06	779674	456847	2.00945e+06	1.606e+06	1.35736e+06	1192314
255	1.35411e+06	1.44525e+06	752677	415712	1.94525e+06	1.55699e+06	1.2831e+06	1.15776e+06
254.8	1.20941e+06	1.35519e+06	700267	376620	1.87881e+06	1.5069e+06	1.20248e+06	1.12125e+06
254.6	1.07731e+06	1.26944e+06	675212	334491	1.81065e+06	1.4564e+06	1.12884e+06	1.08234e+06
254.4	939671	1179708	623314	291874	1.74187e+06	1.40547e+06	1060338	1.04424e+06
254.2	794482	1.08817e+06	580403	250405	1.67231e+06	1.3545e+06	978098	1.00688e+06
254	644583	999152	547677	210791	1.60014e+06	1.30214e+06	888302	969368
253.8	499281	905496	501036	167613	1.5278e+06	1.24911e+06	806899	933697
253.6	361052	810832	449779	128607	1.45655e+06	1.1949e+06	730352	895077
253.4	216987	714855	405165	84143.6	1.38044e+06	1.13897e+06	640402	850289
253.2	72125.7	625934	357038	39196.6	1.3038e+06	1.08295e+06	552044	810386
253	-78066.6	536212	310676	-2745.36	1.2263e+06	1.0251e+06	469426	769789
252.8	-218209	447408	256093	-45175.6	1.1525e+06	968520	375994	730187
252.6	-368032	351401	213578	-89824.6	1.07373e+06	910607	292478	687278
252.4	-520389	260112	171642	-131015	994878	852228	205862	639664
252.2	-670291	164591	133181	-175458	918401	794283	118886	594476
252	-811845	63788.2	88525.7	-219275	837400	735615	32460	549074
251.8	-960494	-29237.2	57219.4	-260894	758315	676596	-56304	504407
251.6	-1.10392e+06	-121486	30616.9	-307005	677740	618303	-141324	460472
251.4	-1.23784e+06	-216431	-13362.9	-349476	601763	559367	-223908	414496
251.2	-1.38191e+06	-305539	-41966.5	-393337	522880	502867	-306732	368252
251	-1.52933e+06	-397879	-67000.6	-433470	447181	445800	-392616	315904
250.8	-1.67448e+06	-487691	-110487	-472184	369357	387757	-486780	272779
250.6	-1.80699e+06	-575089	-134442	-515625	294453	331535	-569916	230374
250.4	-1.94114e+06	-659104	-181422	-553178	220014	275203	-654636	188353
250.2	-2.0815e+06	-740689	-223704	-587314	143161	221472	-734892	145794
250	-2.21594e+06	-827666	-266690	-625859	69813	167125	-813288	103610
249.8	-2.33975e+06	-910646	-314369	-665303	-3514.4	113051	-886152	56685
249.6	-2.47246e+06	-990476	-358111	-700931	-77260.4	60822.6	-969276	14595
249.4	-2.59353e+06	-1.06977e+06	-391269	-737909	-149149	8430.3	-1044228	-29062.5
249.2	-2.7172e+06	-1.14815e+06	-427923	-776915	-219718	-43423.1	-1116888	-74332.5
249	-2.83126e+06	-1.22159e+06	-462687	-815183	-288648	-94843	-1199136	-115230
248.8	-2.94221e+06	-1.29341e+06	-488269	-853073	-355366	-142944	-1276932	-158482
248.6	-3.07223e+06	-1.36546e+06	-507604	-882275	-423734	-190290	-1348716	-197992
248.4	-3.18602e+06	-1.43032e+06	-537703	-911561	-488872	-234506	-1416912	-236985
248.2	-3.28441e+06	-1.49733e+06	-585084	-940811	-550770	-279511	-1482120	-274208
248	-3.38055e+06	-1.56534e+06	-626594	-971459	-611946	-323296	-1549824	-314572
247.8	-3.475e+06	-1.62355e+06	-649986	-999377	-669701	-366577	-1615128	-351315
247.6	-3.56667e+06	-1.68283e+06	-679056	-1.02738e+06	-726722	-408139	-1666152	-387480
247.4	-3.65956e+06	-1.74751e+06	-722399	-1.0545e+06	-781953	-450157	-1729932	-430140
247.2	-3.75672e+06	-1.81062e+06	-746924	-1.08113e+06	-834914	-491268	-1790220	-470190
247	-3.84321e+06	-1.86588e+06	-774461	-1.10362e+06	-886484	-530583	-1845792	-509175
246.8	-3.92769e+06	-1.91691e+06	-803549	-1.13005e+06	-934573	-567885	-1917828	-545182
246.6	-4.00927e+06	-1.96698e+06	-832539	-1.15606e+06	-982482	-603496	-1973268	-580290
246.4	-4.08952e+06	-2.01914e+06	-871854	-1.18132e+06	-1.03017e+06	-639899	-2032440	-616125
246.2	-4.16597e+06	-2.06496e+06	-916190	-1.2056e+06	-1.07599e+06	-672464	-2086332	-644010
246	-4.24941e+06	-2.11144e+06	-936353	-1.22537e+06	-1.12075e+06	-705393	-2146164	-680985
245.8	-4.32191e+06	-2.15319e+06	-964628	-1.25057e+06	-1.162e+06	-736052	-2196960	-712860
245.6	-4.38917e+06	-2.19252e+06	-979715	-1.26904e+06	-1.20131e+06	-765131	-2251440	-742320
245.4	-4.44472e+06	-2.23349e+06	-998247	-1.28861e+06	-1.23997e+06	-792390	-2298360	-771052
245.2	-4.50661e+06	-2.27493e+06	-1.01407e+06	-1.30798e+06	-1.27632e+06	-820483	-2356200	-804802
245	-4.56347e+06	-2.31265e+06	-1.01416e+06	-1.32518e+06	-1.30795e+06	-846442	-2406156	-832515
244.8	-4.61565e+06	-2.3458e+06	-1.03524e+06	-1.34192e+06	-1.341e+06	-871457	-2450784	-856080
244.6	-4.67134e+06	-2.37796e+06	-1.04905e+06	-1.35848e+06	-1.37345e+06	-894577	-2497704	-884115
244.4	-4.71302e+06	-2.40951e+06	-1.06911e+06	-1.37636e+06	-1.40162e+06	-917230	-2541348	-911152
244.2	-4.7597e+06	-2.43681e+06	-1.09245e+06	-1.39292e+06	-1.42903e+06	-937919	-2583984	-933840
244	-4.79318e+06	-2.45788e+06	-1.09282e+06	-1.41034e+06	-1.4528e+06	-958259	-2629068	-953610
243.8	-4.83204e+06	-2.487e+06	-1.09551e+06	-1.42605e+06	-1.47693e+06	-976135	-2672172	-980130
243.6	-4.8768e+06	-2.50614e+06	-1.09247e+06	-1.44023e+06	-1.50158e+06	-991987	-2709876	-1.00685e+06
243.4	-4.9064e+06	-2.5276e+06	-1.1049e+06	-1.45413e+06	-1.52295e+06	-1.00866e+06	-2743632	-1.03348e+06
243.2	-4.93702e+06	-2.54694e+06	-1.1078e+06	-1.4693e+06	-1.5442e+06	-1.02229e+06	-2783748	-1.05776e+06
243	-4.96019e+06	-2.57034e+06	-1.11061e+06	-1.48153e+06	-1.5601e+06	-1.03614e+06	-2820120	-1083705
242.8	-4.98436e+06	-2.58505e+06	-1.10884e+06	-1.49603e+06	-1.57547e+06	-1.04849e+06	-2847996	-1.11025e+06
242.6	-4.99625e+06	-2.59241e+06	-1.12182e+06	-1.5068e+06	-1.58998e+06	-1.05845e+06	-2883876	-1.12493e+06
242.4	-5.01227e+06	-2.60973e+06	-1.12104e+06	-1.51922e+06	-1.60216e+06	-1.06731e+06	-2917632	-1147560
242.2	-5.02404e+06	-2.62133e+06	-1.13144e+06	-1.5311e+06	-1.61507e+06	-1.07835e+06	-2955240	-1171515
242	-5.04023e+06	-2.64021e+06	-1.13491e+06	-1.54348e+06	-1.62458e+06	-1.08748e+06	-2987148	-1.19528e+06
241.8	-5.04771e+06	-2.65398e+06	-1.13912e+06	-1.5514e+06	-1.63463e+06	-1.09761e+06	-3015408	-1218615
241.6	-5.0457e+06	-2.66388e+06	-1.15568e+06	-1.56272e+06	-1.64276e+06	-1.10699e+06	-3036384	-1241460
241.4	-5.05429e+06	-2.67114e+06	-1.17505e+06	-1.57826e+06	-1.65091e+06	-1.11491e+06	-3072648	-1265550
241.2	-5.05936e+06	-2.67473e+06	-1.18367e+06	-1.58393e+06	-1.65515e+06	-1.12122e+06	-3102072	-1286715
241	-5.0619e+06	-2.68695e+06	-1.1922e+06	-1.59257e+06	-1.65895e+06	-1.12653e+06	-3131892	-1.31066e+06
240.8	-5.06181e+06	-2.69705e+06	-1.20478e+06	-1.60013e+06	-1.65959e+06	-1.12885e+06	-3165996	-1.33415e+06
240.6	-5.06452e+06	-2.70693e+06	-1.20933e+06	-1.60934e+06	-1.66046e+06	-1.13366e+06	-3197592	-1354290
240.4	-5.06383e+06	-2.71769e+06	-1.2226e+06	-1.6148e+06	-1.66208e+06	-1.13782e+06	-3222684	-1376910
240.2	-5.05198e+06	-2.71896e+06	-1.23115e+06	-1.62202e+06	-1.66036e+06	-1.13973e+06	-3246240	-1395510
240	-5.04123e+06	-2.72262e+06	-1.22732e+06	-1.62993e+06	-1.66026e+06	-1.14113e+06	-3276792	-1415460
239.8	-5.02608e+06	-2.72288e+06	-1.22055e+06	-1.63454e+06	-1.65635e+06	-1.14268e+06	-3297204	-1433355
239.6	-5.00938e+06	-2.72211e+06	-1.22052e+06	-1.63928e+06	-1.65193e+06	-1.1416e+06	-3317928	-1.45018e+06
239.4	-4.99787e+06	-2.72789e+06	-1.22441e+06	-1.64585e+06	-1.64618e+06	-1.14241e+06	-3348780	-1470090
239.2	-4.97659e+06	-2.73268e+06	-1.22803e+06	-1.65442e+06	-1.63983e+06	-1.14085e+06	-3372732	-1.4911e+06
239	-4.96914e+06	-2.73084e+06	-1.22341e+06	-1.6598e+06	-1.63471e+06	-1.14113e+06	-3392748	-1.51082e+06
238.8	-4.94854e+06	-2.73097e+06	-1.21642e+06	-1.66437e+06	-1.62928e+06	-1.13866e+06	-3403944	-1.53188e+06
238.6	-4.93086e+06	-2.72814e+06	-1.22343e+06	-1.67149e+06	-1.62198e+06	-1.13641e+06	-3412728	-1550205
238.4	-4.91186e+06	-2.72483e+06	-1.2127e+06	-1.67548e+06	-1.61387e+06	-1.13469e+06	-3431568	-1.56886e+06
238.2	-4.89569e+06	-2.72396e+06	-1.22335e+06	-1.68118e+06	-1.60924e+06	-1.13237e+06	-3449964	-1.58896e+06
238	-4.86829e+06	-2.71982e+06	-1.22506e+06	-1.69207e+06	-1.60085e+06	-1.12963e+06	-3467820	-1609410
237.8	-4.83732e+06	-2.71784e+06	-1.21973e+06	-1.699e+06	-1.59073e+06	-1.12683e+06	-3484812	-1627755
237.6	-4.80907e+06	-2.71069e+06	-1.21962e+06	-1.69879e+06	-1.581e+06	-1.12357e+06	-3496752	-1649235
237.4	-4.77813e+06	-2.70647e+06	-1.20699e+06	-1.70275e+06	-1.57155e+06	-1.12029e+06	-3499968	-1.67095e+06
237.2	-4.75028e+06	-2.70735e+06	-1.18727e+06	-1.70555e+06	-1.56141e+06	-1.11764e+06	-3512676	-1693845
237	-4.71222e+06	-2.70291e+06	-1.16638e+06	-1.70408e+06	-1.54899e+06	-1.11329e+06	-3519948	-1.71454e+06
236.8	-4.68533e+06	-2.70183e+06	-1.1497e+06	-1.70423e+06	-1.53724e+06	-1.10821e+06	-3528096	-1.73455e+06
236.6	-4.65573e+06	-2.6962e+06	-1.15072e+06	-1.70145e+06	-1.52611e+06	-1.10235e+06	-3531132	-1.74652e+06
236.4	-4.61978e+06	-2.68704e+06	-1.13846e+06	-1.70239e+06	-1.51387e+06	-1.09699e+06	-3541872	-1.76503e+06
236.2	-4.58766e+06	-2.68557e+06	-1.12325e+06	-1.70229e+06	-1.50125e+06	-1.09305e+06	-3546084	-1.78205e+06
236	-4.55368e+06	-2.68083e+06	-1.11075e+06	-1.70316e+06	-1.49088e+06	-1.0889e+06	-3556032	-1799220
235.8	-4.52997e+06	-2.67882e+06	-1.1021e+06	-1.70435e+06	-1.47907e+06	-1.08493e+06	-3573732	-1820985
235.6	-4.49968e+06	-2.67489e+06	-1.10187e+06	-1.70459e+06	-1.46527e+06	-1.08091e+06	-3587400	-1840920
235.4	-4.46718e+06	-2.66718e+06	-1.10185e+06	-1.7042e+06	-1.45107e+06	-1.07625e+06	-3601776	-1.85888e+06
235.2	-4.43497e+06	-2.66501e+06	-1.11306e+06	-1.70311e+06	-1.43979e+06	-1.0728e+06	-3610992	-1879890
235	-4.41293e+06	-2.65696e+06	-1.10783e+06	-1.69521e+06	-1.42984e+06	-1.06756e+06	-3620184	-1.89724e+06
234.8	-4.35988e+06	-2.65044e+06	-1.10553e+06	-1.69565e+06	-1.41562e+06	-1.06279e+06	-3623748	-1913160
234.6	-4.32131e+06	-2.64212e+06	-1.10603e+06	-1.69641e+06	-1.40161e+06	-1.05886e+06	-3625212	-1931085
234.4	-4.29134e+06	-2.63038e+06	-1.09736e+06	-1.69287e+06	-1.39152e+06	-1.0531e+06	-3620412	-1.94381e+06
234.2	-4.25887e+06	-2.62411e+06	-1.08387e+06	-1.69449e+06	-1.38016e+06	-1.04807e+06	-3631944	-1959810
234	-4.22887e+06	-2.6146e+06	-1.06912e+06	-1.69354e+06	-1.36913e+06	-1.04288e+06	-3631092	-1.97827e+06
233.8	-4.19611e+06	-2.61112e+06	-1.05533e+06	-1.68821e+06	-1.35875e+06	-1.03613e+06	-3619848	-1999335
233.6	-4.15057e+06	-2.60412e+06	-1.03189e+06	-1.68878e+06	-1.34433e+06	-1.02877e+06	-3622764	-2.01101e+06
233.4	-4.10471e+06	-2.5917e+06	-1.00586e+06	-1.68313e+06	-1.3321e+06	-1.02279e+06	-3608208	-2026065
233.2	-4.0684e+06	-2.59836e+06	-974032	-1.68062e+06	-1.32156e+06	-1.01899e+06	-3610032	-2.05049e+06
233	-4.04485e+06	-2.59629e+06	-950340	-1.68001e+06	-1.31158e+06	-1.01642e+06	-3609108	-2.06491e+06
232.8	-3.9989e+06	-2.58516e+06	-928560	-1.68165e+06	-1.30117e+06	-1.01234e+06	-3602124	-2.07974e+06
232.6	-3.96623e+06	-2.5799e+06	-911391	-1.66498e+06	-1.28769e+06	-1.00451e+06	-3628560	-2.0987e+06
232.4	-3.93375e+06	-2.57688e+06	-886749	-1.65755e+06	-1.27659e+06	-999297	-3638724	-2.11147e+06
232.2	-3.90027e+06	-2.56299e+06	-871079	-1.65084e+06	-1.27108e+06	-997036	-3632256	-2.11727e+06
232	-3.85844e+06	-2.54725e+06	-858229	-1.64871e+06	-1.25561e+06	-990780	-3654240	-2.11274e+06
231.8	-3.83385e+06	-2.53656e+06	-841967	-1.65057e+06	-1.24164e+06	-984490	-3673080	-2.11534e+06
231.6	-3.82058e+06	-2.53514e+06	-834847	-1.64489e+06	-1.23039e+06	-980810	-3677148	-2131230
231.4	-3.8128e+06	-2.51729e+06	-814811	-1.64387e+06	-1.22956e+06	-972675	-3664572	-2.13637e+06
231.2	-3.77546e+06	-2.48967e+06	-791170	-1.65733e+06	-1.21768e+06	-970652	-3721752	-2125815
231	-3.7141e+06	-2.45337e+06	-778099	-1.66573e+06	-1.20871e+06	-968978	-3738012	-2.14574e+06
230.8	-3.65998e+06	-2.44181e+06	-777399	-1.65061e+06	-1.19334e+06	-976449	-3711672	-2.19416e+06
230.6	-3.62672e+06	-2.49034e+06	-753715	-1.66524e+06	-1.20628e+06	-987984	-3718740	-2.26045e+06
230.4	-3.53753e+06	-2.5416e+06	-725370	-1.68941e+06	-1.18896e+06	-1.00216e+06	-3755868	-2327085
230.2	-3.44968e+06	-2.4709e+06	-661619	-1.67032e+06	-1.17881e+06	-1.01487e+06	-3857928	-2404155
230	-3.6367e+06	-2.52326e+06	-614163	-1.60255e+06	-1.07994e+06	-1.00066e+06	-3585216	-2.4626e+06

## Sheet: Figure 4 panel B
	Luciferase/Cell number						% Fold change with respect to control (ICP4 0 ng)
	Exp 1			Exp 2			Exp 1			Exp 2
ICP4 promoter	Replicate 1	Replicate 2	Replicate 3	Replicate 1	Replicate 2	Replicate 3	Replicate 1	Replicate 2	Replicate 3	Replicate 1	Replicate 2	Replicate 3
ICP4 0 ng	175.196	174.734	183.41	178.591	191.915	182.158	100	100	100	100	100	100
ICP4 50 ng	597.64	602.623	656.945	633.822	653.231	628.019	341.126	344.881	358.184	354.9	340.376	344.767
ICP4 100 ng	1288.52	1288.65	1369.25	1373.68	1377.26	1371.38	735.473	737.496	746.55	769.174	717.64	752.855
ICP4 150 ng	3517.46	3522.69	3599.97	3670.56	3608.55	3608.26	2007.73	2016.04	1962.8	2055.28	1880.29	1980.85
	Luciferase/Cell number						% Fold change with respect to control (ICP4 0 ng)
	Exp 1			Exp 2			Exp 1			Exp 2
TK promoter	Replicate 1	Replicate 2	Replicate 3	Replicate 1	Replicate 2	Replicate 3	Replicate 1	Replicate 2	Replicate 3	Replicate 1	Replicate 2	Replicate 3
ICP4 0 ng	94.3473	90.8896	93.0106	98.3724	93.4829	98.4459	100	100	100	100	100	100
ICP4 50 ng	99.7657	102.119	100.089	102.913	104.143	103.301	105.743	112.355	107.61	104.615	111.403	104.932
ICP4 100 ng	106.367	105.959	101.564	107.03	115.872	107.179	112.74	116.58	109.196	108.8	123.95	108.871
ICP4 150 ng	106.519	107.593	106.519	107.593	102.683	107.284	112.901	118.377	114.523	109.373	109.842	108.977

## Sheet: Figure 5 panel A
		Luciferase/Protein content						% Fold change with respect to control (B-19 0 µM)
		Exp 1			Exp 2			Exp 1			Exp 2
		Replicate 1	Replicate 2	Replicate 3	Replicate 1	Replicate 2	Replicate 3	Replicate 1	Replicate 2	Replicate 3	Replicate 1	Replicate 2	Replicate 3
ICP4	0 µM	32674.9	34007.9	31579.1	31543.5	33997.2	31585.3	100	100	100	100	100	100
B-19	5 µM	22881.7	22714	22881.7	23804	20226.4	22702	70.0283	66.7904	72.4583	75.464	59.4942	71.8751
	10 µM	16015.9	15316.7	15316.7	22461.7	16779.7	16063.5	49.016	45.0385	48.5026	71.2088	49.356	50.8576
	20 µM	15717.4	16537.6	16900.6	15726.4	16526.9	16906.9	48.1023	48.6287	53.5184	49.8562	48.6126	53.5276
		Luciferase/Protein content						% Fold change with respect to control (B-19 0 µM)
		Exp 1			Exp 2			Exp 1			Exp 2
		Replicate 1	Replicate 2	Replicate 3	Replicate 1	Replicate 2	Replicate 3	Replicate 1	Replicate 2	Replicate 3	Replicate 1	Replicate 2	Replicate 3
TK	0 µM	268.181	322.103	279.717	230.206	269.584	232.242	100	100	100	100	100	100
B-19	5 µM	263.271	321.473	299.331	246.034	273.814	252.283	98.1692	99.8046	107.012	106.875	101.569	108.629
	10 µM	252.219	311.074	296.778	219.157	263.6	250.535	94.0483	96.5761	106.099	95.2004	97.7801	107.877
	20 µM	255.414	298.384	297.616	243.404	275.302	261.986	95.2396	92.6363	106.399	105.733	102.121	112.807

## Sheet: Figure 5 panel B
	FL/protein content
	ICP4 promoter treated with B19 AT						TK promoter treated with B19 2h AT						ICP4 promoter treated with B19 BT						TK promoter treated with B19 2h BT
	Exp 1			Exp 2			Exp 1			Exp 2			Exp 1			Exp 2			Exp 1			Exp 2
	Replicate 1	Replicate 2	Replicate 3	Replicate 1	Replicate 2	Replicate 3	Replicate 1	Replicate 2	Replicate 3	Replicate 1	Replicate 2	Replicate 3	Replicate 1	Replicate 2	Replicate 3	Replicate 1	Replicate 2	Replicate 3	Replicate 1	Replicate 2	Replicate 3	Replicate 1	Replicate 2	Replicate 3
basal (no ICP4)	60152500	57486363	58819432	60190990	57486363	58765432	2101192	2178532	2139862	2122192	2165432	2188862	15208515	14784036	14996276	15311515	14897098	15096246	2802346	2902500	2852423	2837846	2904900	2852765
0 (+ ICP4)	1.18191e+09	1.14597e+09	1.11783e+09	1.16441e+09	1.1409e+09	1.15417e+09	2.38443e+06	2.44976e+06	2.47475e+06	2.36518e+06	2.48505e+06	2.48764e+06	2.9964e+08	2.91469e+08	2.9506e+08	3.0186e+08	2.93562e+08	2.97918e+08	3.23559e+06	3388959	3.24805e+06	3.19996e+06	3.45625e+06	3.33089e+06
5 (+ ICP4)	247226775	2.1973e+08	2.59941e+08	2.5453e+08	2.1858e+08	235061728	2.00769e+06	2.17091e+06	2.08744e+06	2.04219e+06	2.17041e+06	2.18842e+06	6.59678e+06	6.04224e+06	1.1764e+08	7.04023e+06	6.65155e+06	5.88603e+06	2.79616e+06	2924559	3.3377e+06	2.83416e+06	2.99147e+06	2.84649e+06
10 (+ ICP4)	163013275	1.52109e+08	1.65106e+08	1.65724e+08	1.51114e+08	1.59248e+08	2.03332e+06	2.15152e+06	2.12809e+06	2.13174e+06	2.21849e+06	2.22257e+06	5.61235e+06	6.0585e+06	3.84096e+07	4.86294e+06	5.92309e+06	5.24746e+06	2.83754e+06	3.01483e+06	3.52294e+06	2.86254e+06	2.93366e+06	2.91838e+06
20 (+ ICP4)	140756850	1.27045e+08	1.4926e+08	1.38572e+08	1.27419e+08	1.41619e+08	2.01693e+06	2.16655e+06	2.14714e+06	2.1831e+06	2.26612e+06	2.24249e+06	4.77155e+06	3.06917e+06	1.52294e+07	3.79113e+06	4.61512e+06	5.26406e+06	2.84974e+06	3.04704e+06	3.51836e+06	2.85941e+06	3.01732e+06	2.90985e+06
	% Fold change with respect to control (no ICP4)
	ICP4 promoter treated with B19 AT						TK promoter treated with B19 2h AT						ICP4 promoter treated with B19 BT						TK promoter treated with B19 2h BT
	Exp 1			Exp 2			Exp 1			Exp 2			Exp 1			Exp 2			Exp 1			Exp 2
	Replicate 1	Replicate 2	Replicate 3	Replicate 1	Replicate 2	Replicate 3	Replicate 1	Replicate 2	Replicate 3	Replicate 1	Replicate 2	Replicate 3	Replicate 1	Replicate 2	Replicate 3	Replicate 1	Replicate 2	Replicate 3	Replicate 1	Replicate 2	Replicate 3	Replicate 1	Replicate 2	Replicate 3
basal (no ICP4)	100	100	100	100	100	100	100	100	100	100	100	100	100	100	100	100	100	100	100	100	100	100	100	100
0 (+ ICP4)	1964.85	1993.46	1900.45	1934.52	1984.65	1964.04	113.48	112.45	115.65	111.45	114.76	113.65	1970.21	1971.51	1967.56	1971.46	1970.6	1973.46	115.46	116.76	113.87	112.76	118.98	116.76
5 (+ ICP4)	411	382.23	441.93	422.87	380.23	400	95.55	99.65	97.55	96.23	100.23	99.98	43.3756	40.87	39.87	45.98	44.65	38.99	99.7793	100.76	102.76	99.87	102.98	99.78
10 (+ ICP4)	271	264.6	280.7	275.33	262.87	270.99	96.77	98.76	99.45	100.45	102.45	101.54	36.9027	40.98	32.65	31.76	39.76	34.76	101.256	103.87	105.55	100.87	100.99	102.3
20 (+ ICP4)	234	221	253.76	230.22	221.65	240.99	95.99	99.45	100.34	102.87	104.65	102.45	31.3742	20.76	39.65	24.76	30.98	34.87	101.691	104.98	99.87	100.76	103.87	102.001

## Sheet: Figure 5 panel C
0 µM (number of measured nuclei)	CTCF	CTCF/nuclei		% of fluorescence with respect to the mean value of the untreated cells
4	221720	55430.1		107.655
8	253110	31638.7		61.4479
8	320769	40096.2		77.8738
6	363977	60662.9		117.818
16	1.04809e+06	65505.6		127.223
11	611583	55598.5		107.982
Total		mean value
53		51488.7
5 µM (number of measured nuclei)
8	212739	26592.3		51.647
11	264873	24079.3		46.7663
12	240325	20027.1		38.896
13	318225	24478.9		47.5423
8	253498	31687.2		61.5421
11	293355	26668.7		51.7953
Total		mean value
63		25588.9
10 µM (number of measured nuclei)
15	220697	14713.1		28.5755
10	229093	22909.3		44.4938
10	218177	21817.7		42.3737
8	121498	15187.2		29.4963
10	223772	22377.2		43.4604
13	132618	10201.4		19.8128
Total		mean value
66		17867.6
20 µM (number of measured nuclei)
8	108020	13502.5		26.2242
6	87186.8	14531.1		28.222
7	100729	14389.8		27.9475
16	121487	7592.92		14.7468
11	114015	10365		20.1306
10	145993	14599.3		28.3544
Total		mean value
58		12496.8

## Sheet: Figure 5 panel D
B19 concentration (µM)	ICP4/alpha-tubulin (WB band intensity quantification)
	exp 1	exp 2	exp 3
0	0.915169	0.804	0.89
6.25	0.803267	0.556	0.642
12.5	0.610675	0.4276	0.4112
25	0.248737	0.322	0.285
50	0.190783	0.118	0.09
	exp 1	exp 2	exp 3
0	100	100	100
6.25	87.7726	69.3172	72.116
12.5	66.7281	53.0968	46.2043
25	27.1794	39.9977	32.0555
50	20.8468	14.6185	10.0703

[truncated: 15 more sheets: Figure S1, Figure S3 panel a, Figure S5 panel a, Figure S5 panel b, Figure S5 panel c, Figure S5 panel d, Figure S5 panel e, Figure S5 panel f, Figure S5 panel g, Figure S5 panel h, Figure S6, Figure S7 panel b, Figure S8 panel a, Figure S10, Figure S11]
